# Supplementary material for: Chronicity of self-harming behaviors among adolescent teenage girls living in refugee settlements in Northern Uganda
Source: BMC Psychol. 2024 Jul 16;12:394. doi: 10.1186/s40359-024-01897-1 (PMC11253397; doi:10.1186/s40359-024-01897-1)
Supplement: Supplementary file 1 — Supplementary Material 1 [file 40359_2024_1897_MOESM1_ESM.xlsx]

## Sheet: Recent Updates to Teenage Pr...
Age [Years]	Religion	Country of origin	Tribe	Education Level	Education cat	Occupation	Occupation cat	Average Monthly Income	Media Exposure [Select all that apply]	Media Exposure [Select all that apply]/Reads newspaper	Media Exposure [Select all that apply]/Listens to radio	Media Exposure [Select all that apply]/Watch Television	Media Exposure [Select all that apply]/Owns a mobile phone	Media Exposure [Select all that apply]/Non of the above	Sex of household lead	HH lead cat	Relation to household lead	hh lead relation cat	Have you ever had sex?	sex cat	What was your age at first sex debut	Intention-to-get pregnant in the next 12 months	Do you have friends within the same age bracket who are pregnant?	Have you ever had peer pressure to get pregnant?	peer pressure cat	Have you ever gotten pregnant?	Pregnancy cat	How many times? [Number of pregnancies]	What was the outcome of pregnancy [Select all that apply]	What was the outcome of pregnancy [Select all that apply]/Live births	What was the outcome of pregnancy [Select all that apply]/Abortion	What was the outcome of pregnancy [Select all that apply]/Still births	What was the outcome of pregnancy [Select all that apply]/Ectopic	What was the mode of delivery? [Select all that apply]	What was the mode of delivery? [Select all that apply]/SVD	What was the mode of delivery? [Select all that apply]/CS	Did your baby get any neonatal complications?	Specify	Do you have friends within the same age bracket who are married?	Have you ever got peer pressure to get married?	What is your marital status?	married cat	What was your mode of marriage?	Have you ever used modern contraceptive methods	Contraceptive Cat	Which one [select all that applies]	Which one [select all that applies]/Pills	Which one [select all that applies]/Condoms	Which one [select all that applies]/Implants
15	Christian	South Sudan	Acholi	Secondary and Beyond	3	Not Working	2	0	Listens to radio	0	1	0	0	0	Male	2	Parent	1	No	2		No	No	No	2	No	0												Yes	Yes	Unmarried	2		No	2
17	Christian	South Sudan	Kuku	Secondary and Beyond	3	Working	1	20000	Owns a mobile phone	0	0	0	1	0	Female	1	Relative	2	No	2		No	Yes	No	2	No	0												Yes	No	Unmarried	2		No	2
15	Christian	South Sudan	Kakwa	Primary	2	Not Working	2	0	Non of the above	0	0	0	0	1	Male	2	Relative	2	No	2		No	Yes	Yes	1	No	0												Yes	No	Unmarried	2		No	2
15	Christian	South Sudan	Kakwa	Primary	2	Working	1	50000	Reads newspaper	1	0	0	0	0	Male	2	Relative	2	No	2		No	No	Yes	1	No	0												Yes	No	Unmarried	2		No	2
17	Christian	South Sudan	Kuku	Primary	2	Not Working	2	0	Non of the above	0	0	0	0	1	Male	2	Relative	2	No	2		No	No	No	2	No	0												No	No	Unmarried	2		No	2
16	Christian	South Sudan	Kakwa	Primary	2	Not Working	2	5000	Non of the above	0	0	0	0	1	Male	2	Relative	2	No	2		No	Yes	No	2	No	0												Yes	No	Unmarried	2		No	2
16	Christian	South Sudan	Kakwa	Primary	2	Not Working	2	0	Non of the above	0	0	0	0	1	Female	1	Parent	1	No	2		No	Yes	Yes	1	No	0												No	Yes	Unmarried	2		No	2
18	Christian	South Sudan	Kakwa	No Education	1	Not Working	2	10000	Non of the above	0	0	0	0	1	Male	2	Husband / Spouse	3	Yes	1	14	No	Yes	Yes	1	Yes	1	2	Live births	1	0	0	0	CS	0	1	Yes	Breathing problems	Yes	Yes	Married	1	Forced / Arranged	No	2
15	Christian	South Sudan	Kuku	Primary	2	Not Working	2	0	Non of the above	0	0	0	0	1	Male	2	Parent	1	No	2		No	No	No	2	No	0												Yes	No	Unmarried	2		No	2
17	Christian	South Sudan	Kakwa	Primary	2	Not Working	2	5000	Non of the above	0	0	0	0	1	Male	2	Relative	2	Yes	1	15	No	No	No	2	Yes	1	1	Live births	1	0	0	0	CS	0	1	Yes	Scrotal swelling	No	No	Unmarried	2		Yes	1	Implants	0	0	1
17	Christian	South Sudan	Kakwa	Primary	2	Working	1	1000	Listens to radio	0	1	0	0	0	Female	1	Parent	1	No	2		No	No	No	2	No	0												No	No	Unmarried	2		No	2
15	Christian	South Sudan	Kakwa	Primary	2	Not Working	2	0	Listens to radio	0	1	0	0	0	Male	2	Parent	1	No	2		No	Yes	No	2	No	0												Yes	Yes	Unmarried	2		No	2
15	Christian	South Sudan	Kuku	Primary	2	Not Working	2	0	Listens to radio	0	1	0	0	0	Female	1	Parent	1	No	2		No	No	No	2	No	0												Yes	Yes	Unmarried	2		No	2
15	Christian	South Sudan	Pojulu	Primary	2	Not Working	2	0	Non of the above	0	0	0	0	1	Female	1	Parent	1	No	2		No	No	No	2	No	0												No	No	Unmarried	2		No	2
15	Christian	South Sudan	Pojulu	Primary	2	Not Working	2	0	Non of the above	0	0	0	0	1	Female	1	Parent	1	No	2		No	No	No	2	No	0												No	No	Unmarried	2		No	2
15	Christian	South Sudan	Pojulu	Primary	2	Not Working	2	0	Listens to radio	0	1	0	0	0	Female	1	Parent	1	No	2		Yes	Yes	No	2	No	0												No	No	Unmarried	2		No	2
15	Christian	South Sudan	Pojulu	Primary	2	Not Working	2	0	Non of the above	0	0	0	0	1	Female	1	Parent	1	No	2		No	No	No	2	No	0												No	No	Unmarried	2		No	2
15	Christian	South Sudan	Pojulu	Primary	2	Not Working	2	2000	Listens to radio	0	1	0	0	0	Female	1	Parent	1	No	2		No	No	No	2	No	0												No	No	Unmarried	2		No	2
16	Christian	South Sudan	Barri	Primary	2	Not Working	2	0	Non of the above	0	0	0	0	1	Female	1	Parent	1	No	2		No	Yes	Yes	1	No	0												Yes	No	Unmarried	2		No	2
17	Christian	South Sudan	Pojulu	Secondary and Beyond	3	Working	1	1500	Non of the above	0	0	0	0	1	Male	2	Relative	2	No	2		No	Yes	Yes	1	No	0												Yes	No	Unmarried	2		No	2
18	Christian	South Sudan	Ma'adi	Secondary and Beyond	3	Not Working	2	0	Listens to radio	0	1	0	0	0	Female	1	Parent	1	No	2		No	Yes	No	2	No	0												No	No	Unmarried	2		No	2
15	Christian	South Sudan	Kakwa	Primary	2	Not Working	2	0	Non of the above	0	0	0	0	1	Female	1	Parent	1	No	2		No	No	No	2	No	0												Yes	Yes	Unmarried	2		No	2
17	Christian	South Sudan	Ma'adi	Secondary and Beyond	3	Not Working	2	0	Watch Television Owns a mobile phone	0	0	1	1	0	Female	1	Parent	1	No	2		No	No	Yes	1	No	0												Yes	No	Unmarried	2		No	2
18	Christian	South Sudan	Barri	Secondary and Beyond	3	Not Working	2	0	Non of the above	0	0	0	0	1	Male	2	Relative	2	No	2		No	No	No	2	No	0												No	No	Unmarried	2		No	2
15	Christian	South Sudan	Kakwa	Primary	2	Not Working	2	0	Non of the above	0	0	0	0	1	Female	1	Parent	1	No	2		No	No	No	2	No	0												No	No	Unmarried	2		No	2
15	Christian	South south Sudan	Lulubo	Primary	2	Not Working	2	0	Non of the above	0	0	0	0	1	Male	2	Parent	1	No	2		No	Yes	No	2	No	0												Yes	No	Unmarried	2		No	2
15	Christian	South Sudan	Kuku	Primary	2	Not Working	2	0	Non of the above	0	0	0	0	1	Female	1	Parent	1	No	2		No	Yes	Yes	1	No	0												Yes	Yes	Unmarried	2		No	2
15	Christian	South Sudan	Kakwa	Primary	2	Not Working	2	0	Non of the above	0	0	0	0	1	Female	1	Parent	1	No	2		No	No	No	2	No	0												No	No	Unmarried	2		No	2
15	Christian	South Sudan	Kakwa	Primary	2	Not Working	2	0	Non of the above	0	0	0	0	1	Female	1	Parent	1	No	2		No	No	No	2	No	0												No	No	Unmarried	2		No	2
15	Christian	South Sudan	Lulubo	Primary	2	Not Working	2	0	Listens to radio	0	1	0	0	0	Female	1	Relative	2	No	2		No	No	No	2	No	0												No	No	Unmarried	2		No	2
17	Christian	South Sudan	Acholi	Secondary and Beyond	3	Not Working	2	0	Listens to radio	0	1	0	0	0	Female	1	Parent	1	No	2		No	Yes	No	2	No	0												Yes	Yes	Unmarried	2		No	2
15	Christian	South Sudan	Acholi	Primary	2	Not Working	2	0	Non of the above	0	0	0	0	1	Female	1	Parent	1	No	2		No	No	No	2	No	0												No	No	Unmarried	2		No	2
15	Christian	South	Lutuko	Primary	2	Not Working	2	0	Non of the above	0	0	0	0	1	Female	1	Parent	1	No	2		No	No	No	2	No	0												No	No	Unmarried	2		No	2
15	Christian	South Sudan	Kuku	Primary	2	Not Working	2	0	Listens to radio	0	1	0	0	0	Male	2	Parent	1	No	2		No	No	No	2	No	0												No	No	Unmarried	2		No	2
17	Christian	South Sudan	Kuku	Primary	2	Not Working	2	0	Non of the above	0	0	0	0	1	Male	2	Parent	1	No	2		No	Yes	Yes	1	No	0												Yes	Yes	Unmarried	2		No	2
16	Christian	South Sudan	Barri	Secondary and Beyond	3	Working	1	10000	Listens to radio	0	1	0	0	0	Male	2	Parent	1	No	2		No	Yes	No	2	No	0												No	No	Unmarried	2		No	2
18	Christian	South Sudan	Pojulu	Secondary and Beyond	3	Not Working	2	0	Non of the above	0	0	0	0	1	Female	1	Parent	1	No	2		No	Yes	Yes	1	No	0												Yes	Yes	Unmarried	2		No	2
18	Christian	South Sudan	Barri	Primary	2	Not Working	2	0	Non of the above	0	0	0	0	1	Male	2	Husband / Spouse	3	Yes	1	15	No	No	Yes	1	Yes	1	1	Live births	1	0	0	0	SVD	1	0	No		Yes	Yes	Married	1	Willingly	Yes	1	Pills Condoms	1	1	0
15	Christian	South Sudan	Lango	Primary	2	Working	1	18000	Non of the above	0	0	0	0	1	Female	1	Relative	2	No	2		No	Yes	No	2	No	0												Yes	No	Unmarried	2		No	2
16	Christian	South south Sudan	Acholi	Primary	2	Not Working	2	0	Non of the above	0	0	0	0	1	Female	1	Parent	1	No	2		No	Yes	No	2	No	0												Yes	No	Unmarried	2		No	2
17	Christian	South Sudan	Barri	Primary	2	Not Working	2	0	Non of the above	0	0	0	0	1	Female	1	Parent	1	No	2		No	No	No	2	No	0												No	No	Unmarried	2		No	2
18	Christian	South Sudan	Acholi	Secondary and Beyond	3	Not Working	2	0	Owns a mobile phone	0	0	0	1	0	Female	1	Parent	1	No	2		No	Yes	Yes	1	No	0												Yes	Yes	Unmarried	2		No	2
15	Christian	South Sudan	Pojulu	Primary	2	Not Working	2	0	Owns a mobile phone	0	0	0	1	0	Female	1	Parent	1	No	2		No	Yes	No	2	No	0												Yes	No	Unmarried	2		No	2
16	Christian	South Sudan	Pojulu	Primary	2	Not Working	2	0	Non of the above	0	0	0	0	1	Female	1	Relative	2	No	2		No	Yes	No	2	No	0												Yes	No	Unmarried	2		No	2
19	Christian	South Sudan	Keliku	Primary	2	Not Working	2	0	Owns a mobile phone	0	0	0	1	0	Female	1	Parent	1	Yes	1	17	No	Yes	No	2	Yes	1	1	Live births	1	0	0	0	SVD	1	0	No		Yes	No	Married	1	Willingly	No	2
15	Christian	South south	Pojulu	Primary	2	Not Working	2	0	Non of the above	0	0	0	0	1	Female	1	Parent	1	No	2		No	No	No	2	No	0												No	No	Unmarried	2		No	2
15	Christian	South south Sudan	Kakwa	Primary	2	Not Working	2	0	Listens to radio	0	1	0	0	0	Female	1	Parent	1	No	2		No	No	No	2	No	0												No	No	Unmarried	2		No	2
18	Christian	South Sudan	Kakwa	Primary	2	Not Working	2	0	Non of the above	0	0	0	0	1	Female	1	Parent	1	No	2		No	No	No	2	No	0												No	No	Unmarried	2		No	2
16	Christian	South Sudan	Kakwa	Primary	2	Not Working	2	0	Non of the above	0	0	0	0	1	Male	2	Parent	1	No	2		No	Yes	No	2	No	0												Yes	No	Unmarried	2		No	2
15	Christian	South Sudan	Kakwa	Primary	2	Not Working	2	0	Non of the above	0	0	0	0	1	Female	1	Relative	2	No	2		No	No	No	2	No	0												No	No	Unmarried	2		No	2
19	Christian	South Sudan	Kakwa	Secondary and Beyond	3	Not Working	2	0	Non of the above	0	0	0	0	1	Female	1	Parent	1	No	2		No	Yes	No	2	No	0												Yes	No	Unmarried	2		No	2
15	Christian	South Sudan	Kakwa	Primary	2	Not Working	2	0	Non of the above	0	0	0	0	1	Male	2	Relative	2	Yes	1	13	No	Yes	Yes	1	No	0										No		Yes	No	Unmarried	2		Yes	1	Condoms	0	1	0
17	Christian	South Sudan	Kuku	Primary	2	Not Working	2	0	Listens to radio	0	1	0	0	0	Male	2	Parent	1	No	2		No	No	No	2	No	0												Yes	No	Unmarried	2		No	2
19	Christian	South Sudan	Kakwa	Secondary and Beyond	3	Not Working	2	15000	Non of the above	0	0	0	0	1	Female	1	Relative	2	No	2		No	No	No	2	No	0												No	No	Unmarried	2		No	2
15	Christian	South Sudan	Barri	Primary	2	Not Working	2	0	Non of the above	0	0	0	0	1	Female	1	Parent	1	No	2		No	No	No	2	No	0												No	No	Unmarried	2		No	2
16	Christian	South Sudan	Pojulu	Primary	2	Not Working	2	0	Non of the above	0	0	0	0	1	Female	1	Parent	1	No	2		No	Yes	Yes	1	No	0												Yes	Yes	Unmarried	2		No	2
15	Christian	South Sudan	Kuku	Primary	2	Not Working	2	0	Non of the above	0	0	0	0	1	Female	1	Parent	1	No	2		No	No	No	2	No	0												No	No	Unmarried	2		No	2
15	Christian	South Sudan	Kuku	Primary	2	Not Working	2	0	Non of the above	0	0	0	0	1	Female	1	Parent	1	No	2		No	No	No	2	No	0												No	No	Unmarried	2		No	2
18	Christian	South Sudan	Pojulu	Secondary and Beyond	3	Not Working	2	0	Owns a mobile phone	0	0	0	1	0	Male	2	Husband / Spouse	3	Yes	1	16	No	No	No	2	No	0												No	No	Married	1	Willingly	No	2
17	Christian	South Sudan	Kakwa	Primary	2	Not Working	2	0	Listens to radio	0	1	0	0	0	Male	2	Relative	2	Yes	1	17	No	Yes	No	2	No	0										No		No	No	Unmarried	2		No	2
15	Christian	South Sudan	Pojulu	Primary	2	Not Working	2	0	Non of the above	0	0	0	0	1	Female	1	Parent	1	No	2		No	No	No	2	No	0												No	No	Unmarried	2		No	2
18	Christian	South Sudan	Barri	Secondary and Beyond	3	Not Working	2	0	Owns a mobile phone	0	0	0	1	0	Female	1	Parent	1	No	2		No	No	No	2	No	0												Yes	Yes	Unmarried	2		No	2
19	Christian	South Sudan	Lango	Primary	2	Working	1	10000	Non of the above	0	0	0	0	1	Female	1	Parent	1	No	2		Yes	Yes	No	2	No	0												Yes	No	Unmarried	2		No	2
17	Christian	South Sudan	Lango	Primary	2	Not Working	2	0	Non of the above	0	0	0	0	1	Female	1	Relative	2	Yes	1	15	No	Yes	Yes	1	Yes	1	1	Live births	1	0	0	0	CS	0	1	No		Yes	No	Married	1	Forced / Arranged	Yes	1	Injectables	0	0	0
16	Christian	South Sudan	Lango	Primary	2	Not Working	2	0	Non of the above	0	0	0	0	1	Male	2	Parent	1	No	2		No	No	No	2	No	0												Yes	No	Unmarried	2		No	2
17	Christian	South Sudan	Kuku	Primary	2	Not Working	2	0	Non of the above	0	0	0	0	1	Male	2	Relative	2	No	2		No	No	Yes	1	No	0												Yes	Yes	Unmarried	2		No	2
15	Christian	South Sudan	Kuku	Primary	2	Not Working	2	0	Non of the above	0	0	0	0	1	Male	2	Parent	1	No	2		No	No	No	2	No	0												No	No	Unmarried	2		No	2
19	Christian	South Sudan	Kuku	Primary	2	Not Working	2	0	Non of the above	0	0	0	0	1	Female	1	Husband / Spouse	3	Yes	1	17	No	Yes	No	2	Yes	1	1	Live births	1	0	0	0	SVD	1	0	No		Yes	No	Married	1	Willingly	No	2
19	Christian	South Sudan	Pojulu	Primary	2	Not Working	2	0	Owns a mobile phone	0	0	0	1	0	Male	2	Parent	1	Yes	1	15	No	Yes	No	2	No	0												Yes	Yes	Unmarried	2		Yes	1	Pills Condoms Injectables	1	1	0
15	Christian	South Sudan	Kakwa	Primary	2	Not Working	2	0	Non of the above	0	0	0	0	1	Female	1	Relative	2	No	2		No	Yes	No	2	No	0												No	No	Unmarried	2		No	2
15	Christian	South Sudan	Kuku	No Education	1	Not Working	2	10000	Listens to radio Owns a mobile phone	0	1	0	1	0	Female	1	Parent	1	Yes	1	14	No	Yes	Yes	1	Yes	1	1											Yes	No	Unmarried	2		No	2
18	Christian	South Sudan	Acholi	Secondary and Beyond	3	Not Working	2	0	Watch Television Owns a mobile phone	0	0	1	1	0	Female	1	Parent	1	Yes	1	17	No	No	No	2	No	0												Yes	No	Unmarried	2		No	2
16	Christian	South Sudan	Kakwa	Primary	2	Working	1	10000	Listens to radio	0	1	0	0	0	Male	2	Parent	1	Yes	1	14	No	Yes	Yes	1	Yes	1	1									No		Yes	No	Married	1	Forced / Arranged	No	2
16	Christian	South Sudan	Kuku	Primary	2	Working	1	5000	Listens to radio	0	1	0	0	0	Female	1	Parent	1	Yes	1	15	No	Yes	No	2	Yes	1	1											Yes	No	Unmarried	2		No	2
19	Christian	South Sudan	Kuku	Primary	2	Not Working	2	0	Non of the above	0	0	0	0	1	Female	1	Parent	1	Yes	1	18	No	Yes	No	2	No	0												No	No	Unmarried	2		No	2
16	Christian	South Sudan	Kuku	Primary	2	Working	1	20000	Listens to radio	0	1	0	0	0	Female	1	Relative	2	Yes	1	12	No	Yes	Yes	1	No	0												Yes	Yes	Unmarried	2		No	2
18	Christian	South Sudan	Acholi	Secondary and Beyond	3	Not Working	2	20000	Listens to radio Owns a mobile phone	0	1	0	1	0	Female	1	Parent	1	Yes	1	15	No	Yes	Yes	1	No	0												Yes	Yes	Unmarried	2		No	2
18	Christian	South Sudan	Kakwa	Primary	2	Not Working	2	15000	Reads newspaper	1	0	0	0	0	Female	1	Parent	1	Yes	1	18	No	Yes	No	2	Yes	1	1	Live births	1	0	0	0	SVD	1	0	No		Yes	Yes	Married	1	Forced / Arranged	No	2
16	Christian	South Sudan	Pojulu	Primary	2	Not Working	2	0	Listens to radio	0	1	0	0	0	Male	2	Parent	1	Yes	1	14	No	Yes	No	2	No	0												Yes	No	Unmarried	2		No	2
15	Christian	South Sudan	Kakwa	Primary	2	Not Working	2	0	Listens to radio	0	1	0	0	0	Female	1	Parent	1	No	2		No	No	No	2	No	0												No	No	Unmarried	2		No	2
16	Christian	South Sudan	Kakwa	Primary	2	Not Working	2	10000	Non of the above	0	0	0	0	1	Male	2	Parent	1	No	2		No	No	No	2	No	0												No	No	Unmarried	2		No	2
16	Christian	South Sudan	Acholi	Primary	2	Not Working	2	5000	Reads newspaper Watch Television	1	0	1	0	0	Female	1	Parent	1	No	2		No	Yes	No	2	No	0												Yes	No	Unmarried	2		No	2
15	Christian	South Sudan	Kuku	Primary	2	Working	1	15000	Listens to radio	0	1	0	0	0	Male	2	Parent	1	No	2		No	No	No	2	No	0												Yes	No	Unmarried	2		No	2
18	Christian	South Sudan	Acholi	Secondary and Beyond	3	Working	1	100000	Watch Television Owns a mobile phone	0	0	1	1	0	Male	2	Husband / Spouse	3	Yes	1	16	No	Yes	Yes	1	Yes	1	1	Live births	1	0	0	0	CS	0	1	No		Yes	Yes	Married	1	Willingly	Yes	1	Injectables	0	0	0
18	Christian	South Sudan	Acholi	Primary	2	Working	1	50000	Owns a mobile phone Watch Television	0	0	1	1	0	Male	2	Parent	1	Yes	1	16	No	Yes	Yes	1	No	0							SVD	1	0	No		Yes	Yes	Unmarried	2		Yes	1	Condoms Pills	1	1	0
18	Christian	South Sudan	Kuku	Primary	2	Not Working	2	30000	Owns a mobile phone	0	0	0	1	0	Male	2	Husband / Spouse	3	Yes	1	15	No	Yes	Yes	1	Yes	1	2	Live births	1	0	0	0	SVD	1	0	No		Yes	Yes	Married	1	Willingly	No	2
17	Christian	South Sudan	Kuku	Primary	2	Not Working	2	25000	Owns a mobile phone	0	0	0	1	0	Male	2	Husband / Spouse	3	Yes	1	16	No	Yes	Yes	1	Yes	1	1	Live births	1	0	0	0	SVD	1	0	No		Yes	Yes	Married	1	Willingly	No	2
17	Christian	South Sudan	Kuku	Primary	2	Not Working	2	20000	Non of the above	0	0	0	0	1	Male	2	Husband / Spouse	3	Yes	1	15	No	Yes	Yes	1	Yes	1	2	Live births	1	0	0	0	SVD	1	0	No		Yes	Yes	Married	1	Willingly	No	2
18	Christian	South Sudan	Kuku	Primary	2	Not Working	2	10000	Owns a mobile phone	0	0	0	1	0	Female	1	Parent	1	Yes	1	14	No	Yes	Yes	1	No	0							SVD	1	0	No		Yes	Yes	Unmarried	2		Yes	1	Condoms	0	1	0
18	Christian	South Sudan	Kuku	Primary	2	Not Working	2	0	Listens to radio Owns a mobile phone	0	1	0	1	0	Female	1	Relative	2	Yes	1	15	No	Yes	Yes	1	Yes	1	1	Live births	1	0	0	0	SVD	1	0	No		Yes	Yes	Unmarried	2		No	2
16	Christian	South Sudan	Kuku	Secondary and Beyond	3	Not Working	2	25000	Listens to radio	0	1	0	0	0	Female	1	Relative	2	No	2		No	Yes	Yes	1	No	0												Yes	Yes	Unmarried	2		No	2
18	Christian	South Sudan	Kuku	Primary	2	Not Working	2	0	Owns a mobile phone Listens to radio	0	1	0	1	0	Male	2	Relative	2	Yes	1	17	No	No	Yes	1	Yes	1	1	Live births	1	0	0	0	SVD	1	0	No		Yes	Yes	Unmarried	2		Yes	1	Implants	0	0	1
18	Christian	South Sudan	Kuku	Primary	2	Not Working	2	0	Owns a mobile phone Watch Television	0	0	1	1	0	Male	2	Husband / Spouse	3	Yes	1	15	No	Yes	Yes	1	Yes	1	2	Live births	1	0	0	0	SVD	1	0	No		Yes	Yes	Married	1	Forced / Arranged	No	2
19	Christian	South Sudan	Kakwa	Primary	2	Not Working	2	0	Owns a mobile phone	0	0	0	1	0	Male	2	Husband / Spouse	3	Yes	1	15	No	Yes	Yes	1	Yes	1	2	Live births	1	0	0	0	SVD	1	0	Yes	Neonatal sepsis	Yes	Yes	Married	1	Forced / Arranged	Yes	1	Condoms	0	1	0
19	Christian	South sudan	Kuku	Primary	2	Not Working	2	0	Owns a mobile phone	0	0	0	1	0	Male	2	Husband / Spouse	3	Yes	1	19	No	Yes	No	2	No	0							SVD	1	0	No		Yes	Yes	Married	1	Forced / Arranged	No	2
19	Christian	South Sudan	Kuku	Primary	2	Not Working	2	0	Non of the above	0	0	0	0	1	Male	2	Husband / Spouse	3	Yes	1	16	No	Yes	Yes	1	Yes	1	2	Live births	1	0	0	0	SVD	1	0	No		Yes	Yes	Married	1	Forced / Arranged	Yes	1	Injectables	0	0	0
19	Christian	South Sudan	Kuku	Secondary and Beyond	3	Not Working	2	0	Owns a mobile phone	0	0	0	1	0	Male	2	Relative	2	Yes	1	16	Yes	Yes	Yes	1	Yes	1	3	Live births Abortion	1	1	0	0	SVD	1	0	No		Yes	Yes	Unmarried	2		No	2
15	Christian	South Sudan	Madi	Primary	2	Not Working	2	0	Listens to radio	0	1	0	0	0	Female	1	Parent	1	No	2		No	Yes	No	2	No	0												Yes	No	Unmarried	2		No	2
15	Christian	South Sudan	Acholi	Primary	2	Not Working	2	0	Non of the above	0	0	0	0	1	Female	1	Parent	1	No	2		No	No	No	2	No	0												No	No	Unmarried	2		No	2
19	Christian	South Sudan	Kuku	Primary	2	Working	1	30000	Owns a mobile phone Listens to radio	0	1	0	1	0	Male	2	Husband / Spouse	3	Yes	1	15	No	Yes	Yes	1	Yes	1	1	Live births	1	0	0	0	SVD	1	0	No		Yes	Yes	Married	1	Forced / Arranged	Yes	1	Condoms Injectables	0	1	0
18	Muslim	South Sudan	Madi	Primary	2	Not Working	2	0	Owns a mobile phone Listens to radio	0	1	0	1	0	Male	2	Husband / Spouse	3	Yes	1	15	Yes	Yes	Yes	1	Yes	1	1	Abortion	0	1	0	0	SVD	1	0	No		Yes	Yes	Married	1	Willingly	Yes	1	Condoms	0	1	0
19	Christian	South Sudan	Kuku	Primary	2	Not Working	2	0	Owns a mobile phone Listens to radio	0	1	0	1	0	Male	2	Husband / Spouse	3	Yes	1	15	Yes	Yes	Yes	1	Yes	1	1	Live births	1	0	0	0	CS	0	1	No		Yes	Yes	Married	1	Forced / Arranged	No	2
18	Christian	South Sudan	Kakwa	Primary	2	Not Working	2	0	Owns a mobile phone	0	0	0	1	0	Female	1	Parent	1	Yes	1	13	No	Yes	Yes	1	Yes	1	2	Abortion Live births	1	1	0	0	CS	0	1	No		Yes	Yes	Unmarried	2		No	2
18	Christian	South Sudan	Kuku	Primary	2	Not Working	2	0	Owns a mobile phone	0	0	0	1	0	Male	2	Husband / Spouse	3	Yes	1	16	No	Yes	Yes	1	Yes	1	1	Live births	1	0	0	0	SVD	1	0	No		Yes	Yes	Married	1	Forced / Arranged	Yes	1	Condoms Implants	0	1	1
18	Christian	South Sudan	Kuku	Secondary and Beyond	3	Not Working	2	0	Owns a mobile phone Listens to radio Watch Television	0	1	1	1	0	Male	2	Parent	1	Yes	1	14	No	Yes	No	2	Yes	1	1	Live births	1	0	0	0	SVD	1	0	No		Yes	Yes	Unmarried	2		No	2
19	Christian	South Sudan	Kuku	Secondary and Beyond	3	Working	1	25000	Owns a mobile phone	0	0	0	1	0	Male	2	Husband / Spouse	3	Yes	1	16	No	Yes	Yes	1	Yes	1	1	Abortion	0	1	0	0	SVD	1	0	No		Yes	Yes	Married	1	Forced / Arranged	No	2
18	Christian	South Sudan	Kakwa	Primary	2	Not Working	2	0	Owns a mobile phone	0	0	0	1	0	Male	2	Husband / Spouse	3	Yes	1	15	No	Yes	Yes	1	Yes	1	1	Live births	1	0	0	0	SVD CS	1	1	No		Yes	Yes	Married	1	Willingly	No	2
19	Christian	South Sudan	Kuku	Secondary and Beyond	3	Not Working	2	0	Listens to radio Owns a mobile phone	0	1	0	1	0	Female	1	Parent	1	Yes	1	14	No	Yes	Yes	1	Yes	1	1	Live births	1	0	0	0	SVD CS	1	1	No		Yes	Yes	Unmarried	2		Yes	1	Condoms Injectables	0	1	0
18	Christian	South Sudan	Kuku	Primary	2	Working	1	50000	Owns a mobile phone Watch Television	0	0	1	1	0	Male	2	Husband / Spouse	3	Yes	1	15	Yes	Yes	Yes	1	Yes	1	1	Live births	1	0	0	0	CS SVD	1	1	No		Yes	Yes	Married	1	Forced / Arranged	Yes	1	Implants	0	0	1
18	Christian	South Sudan	Kuku	Primary	2	Not Working	2	0	Listens to radio Owns a mobile phone	0	1	0	1	0	Female	1	Parent	1	Yes	1	15	No	Yes	Yes	1	Yes	1	1	Live births	1	0	0	0	SVD	1	0	No		Yes	Yes	Unmarried	2		Yes	1	Condoms	0	1	0
18	Christian	South Sudan	Kuku	Primary	2	Working	1	50000	Watch Television Owns a mobile phone	0	0	1	1	0	Male	2	Parent	1	Yes	1	15	No	Yes	No	2	No	0							SVD	1	0	No		Yes	Yes	Unmarried	2		Yes	1	Condoms	0	1	0
19	Christian	South Sudan	Kakwa	Primary	2	Not Working	2	0	Listens to radio	0	1	0	0	0	Male	2	Husband / Spouse	3	Yes	1	14	Yes	Yes	Yes	1	Yes	1	1	Live births	1	0	0	0	SVD	1	0	No		Yes	Yes	Married	1	Forced / Arranged	No	2
19	Christian	South Sudan	Kuku	Secondary and Beyond	3	Working	1	30000	Listens to radio Owns a mobile phone	0	1	0	1	0	Male	2	Husband / Spouse	3	Yes	1	15	No	Yes	Yes	1	Yes	1	1	Live births	1	0	0	0	CS	0	1	No		Yes	Yes	Married	1	Willingly	No	2
18	Christian	South Sudan	Kuku	Secondary and Beyond	3	Not Working	2	0	Owns a mobile phone	0	0	0	1	0	Female	1	Parent	1	Yes	1	14	No	Yes	Yes	1	Yes	1	1	Live births	1	0	0	0	CS	0	1	No		Yes	Yes	Unmarried	2		No	2
19	Muslim	South Sudan	Kuku	Primary	2	Not Working	2	0	Listens to radio Owns a mobile phone	0	1	0	1	0	Male	2	Husband / Spouse	3	Yes	1	14	No	Yes	Yes	1	Yes	1	1	Live births	1	0	0	0	SVD	1	0	No		Yes	Yes	Married	1	Willingly	No	2
18	Christian	South Sudan	Kuku	Secondary and Beyond	3	Not Working	2	0	Owns a mobile phone Watch Television	0	0	1	1	0	Male	2	Parent	1	Yes	1	18	No	Yes	Yes	1	No	0							SVD	1	0	No		Yes	Yes	Unmarried	2		No	2
18	Christian	South sud	Kuku	Secondary and Beyond	3	Not Working	2	0	Listens to radio Owns a mobile phone	0	1	0	1	0	Female	1	Parent	1	Yes	1	15	No	Yes	Yes	1	Yes	1	2	Live births Abortion	1	1	0	0	SVD	1	0	No		Yes	Yes	Unmarried	2		No	2
19	Christian	South Sudan	Kakwa	Primary	2	Working	1	60000	Listens to radio Owns a mobile phone	0	1	0	1	0	Male	2	Husband / Spouse	3	Yes	1	14	Yes	Yes	Yes	1	Yes	1	2	Live births	1	0	0	0	SVD CS	1	1	No		Yes	Yes	Married	1	Forced / Arranged	Yes	1	Injectables	0	0	0
19	Christian	South Sudan	Kakwa	Primary	2	Not Working	2	0	Non of the above	0	0	0	0	1	Male	2	Husband / Spouse	3	Yes	1	14	Yes	Yes	Yes	1	Yes	1	1	Live births	1	0	0	0	CS	0	1	No		Yes	Yes	Married	1	Forced / Arranged	No	2
18	Christian	South Sudan	Acholi	Primary	2	Not Working	2	0	Non of the above	0	0	0	0	1	Male	2	Husband / Spouse	3	Yes	1	15	Yes	Yes	Yes	1	Yes	1	2	Live births	1	0	0	0	SVD	1	0	No		Yes	Yes	Married	1	Willingly	No	2
19	Christian	South Sudan	Kuku	Primary	2	Not Working	2	0	Non of the above	0	0	0	0	1	Male	2	Husband / Spouse	3	Yes	1	18	No	Yes	Yes	1	Yes	1	1	Live births	1	0	0	0	SVD	1	0	No		Yes	Yes	Married	1	Willingly	No	2
18	Christian	South Sudan	Kuku	Primary	2	Not Working	2	0	Owns a mobile phone	0	0	0	1	0	Male	2	Husband / Spouse	3	Yes	1	15	Yes	Yes	Yes	1	Yes	1	1	Live births	1	0	0	0	SVD	1	0	No		Yes	Yes	Married	1	Willingly	Yes	1	Condoms	0	1	0
18	Christian	South Sudan	Kuku	Primary	2	Working	1	60000	Listens to radio Owns a mobile phone	0	1	0	1	0	Male	2	Husband / Spouse	3	Yes	1	16	No	Yes	Yes	1	Yes	1	1	Live births	1	0	0	0	CS	0	1	No		Yes	Yes	Married	1	Forced / Arranged	Yes	1	Injectables	0	0	0
19	Christian	South Sudan	Kuku	Secondary and Beyond	3	Not Working	2	0	Owns a mobile phone	0	0	0	1	0	Female	1	Parent	1	Yes	1	14	No	Yes	Yes	1	Yes	1	1	Live births	1	0	0	0	CS	0	1	No		Yes	Yes	Unmarried	2		Yes	1	Implants	0	0	1
18	Christian	South Sudan	Kuku	Primary	2	Working	1	80000	Listens to radio Owns a mobile phone	0	1	0	1	0	Female	1	Parent	1	Yes	1	15	Yes	Yes	Yes	1	Yes	1	1	Abortion	0	1	0	0	SVD	1	0	No		Yes	Yes	Unmarried	2		No	2
18	Christian	South Sudan	Acholi	Secondary and Beyond	3	Not Working	2	0	Owns a mobile phone	0	0	0	1	0	Male	2	Husband / Spouse	3	Yes	1	14	Yes	Yes	Yes	1	Yes	1	1	Live births	1	0	0	0	SVD	1	0	No		Yes	Yes	Married	1	Forced / Arranged	Yes	1	Condoms	0	1	0
19	Christian	South Sudan	Acholi	Secondary and Beyond	3	Not Working	2	0	Owns a mobile phone	0	0	0	1	0	Female	1	Parent	1	Yes	1	19	No	Yes	No	2	No	0							SVD	1	0	No		Yes	No	Unmarried	2		No	2
19	Christian	South Sudan	Kuku	Primary	2	Not Working	2	0	Owns a mobile phone	0	0	0	1	0	Male	2	Husband / Spouse	3	Yes	1	15	No	Yes	Yes	1	Yes	1	1	Live births	1	0	0	0	SVD	1	0	No		Yes	Yes	Married	1	Willingly	No	2
18	Christian	South Sudan	Mundari	Primary	2	Working	1	50000	Owns a mobile phone	0	0	0	1	0	Male	2	Husband / Spouse	3	Yes	1	15	Yes	Yes	Yes	1	Yes	1	1	Live births	1	0	0	0	SVD	1	0	No		Yes	Yes	Married	1	Forced / Arranged	No	2
18	Christian	South Sudan	Kuku	Primary	2	Not Working	2	0	Owns a mobile phone Non of the above	0	0	0	1	1	Female	1	Parent	1	Yes	1	14	Yes	Yes	Yes	1	Yes	1	1	Live births	1	0	0	0	SVD	1	0	No		Yes	Yes	Unmarried	2		No	2
15	Christian	South Sudan	Acholi	Primary	2	Working	1	20000	Reads newspaper	1	0	0	0	0	Female	1	Parent	1	No	2		No	Yes	No	2	No	0												Yes	No	Unmarried	2		No	2
15	Christian	South Sudan	Kakwa	Primary	2	Not Working	2	15000	Reads newspaper Listens to radio	1	1	0	0	0	Male	2	Parent	1	No	2		No	Yes	No	2	No	0												Yes	No	Unmarried	2		No	2
16	Christian	South Sudan	Kakwa	Primary	2	Working	1	20000	Reads newspaper Owns a mobile phone	1	0	0	1	0	Male	2	Parent	1	No	2		No	Yes	Yes	1	No	0												Yes	Yes	Unmarried	2		No	2
17	Christian	South Sudan	Pojulu	Secondary and Beyond	3	Not Working	2	10000	Reads newspaper	1	0	0	0	0	Female	1	Parent	1	No	2		No	Yes	Yes	1	No	0												Yes	Yes	Unmarried	2		No	2
15	Christian	South Sudan	Kakwa	Primary	2	Not Working	2	10000	Reads newspaper Listens to radio Watch Television	1	1	1	0	0	Male	2	Parent	1	No	2		No	No	No	2	No	0												No	No	Unmarried	2		No	2
15	Christian	South Sudan	Acholi	Primary	2	Not Working	2	10000	Listens to radio	0	1	0	0	0	Male	2	Parent	1	No	2		No	Yes	No	2	No	0												No	No	Unmarried	2		No	2
17	Christian	South Sudan	Pojulu	Primary	2	Not Working	2	20000	Non of the above	0	0	0	0	1	Female	1	Relative	2	Yes	1	16	No	Yes	Yes	1	No	0												Yes	Yes	Unmarried	2		No	2
15	Christian	South Sudan	Kakwa	Primary	2	Not Working	2	0	Listens to radio Watch Television	0	1	1	0	0	Female	1	Parent	1	No	2		No	Yes	Yes	1	No	0												Yes	Yes	Unmarried	2		No	2
15	Christian	South Sudan	Pojulu	Primary	2	Not Working	2	0	Listens to radio	0	1	0	0	0	Male	2	Parent	1	No	2		No	No	No	2	No	0												No	No	Unmarried	2		No	2
16	Christian	South Sudan	Madi	Primary	2	Not Working	2	30000	Listens to radio	0	1	0	0	0	Male	2	Relative	2	No	2		No	No	Yes	1	No	0												Yes	Yes	Unmarried	2		No	2
17	Christian	South Sudan	Kakwa	Primary	2	Working	1	13000	Listens to radio Owns a mobile phone	0	1	0	1	0	Male	2	Parent	1	No	2		No	Yes	No	2	No	0												Yes	No	Unmarried	2		No	2
17	Christian	South Sudan	Lango	Primary	2	Working	1	100000	Reads newspaper Listens to radio Watch Television	1	1	1	0	0	Male	2	Parent	1	No	2		No	No	No	2	No	0												No	No	Unmarried	2		No	2
16	Christian	South Sudan	Kakwa	Primary	2	Not Working	2	0	Reads newspaper Non of the above	1	0	0	0	1	Female	1	Parent	1	No	2		No	Yes	No	2	No	0												No	No	Unmarried	2		No	2
15	Christian	South Sudan	Kakwa	Primary	2	Not Working	2	0	Reads newspaper	1	0	0	0	0	Male	2	Parent	1	Yes	1	14	No	No	No	2	No	0												No	No	Unmarried	2		No	2
15	Christian	South Sudan	Pojulu	Primary	2	Working	1	10000	Reads newspaper Listens to radio	1	1	0	0	0	Female	1	Parent	1	No	2		No	No	No	2	No	0												No	No	Unmarried	2		No	2
18	Christian	South Sudan	Lango	Primary	2	Not Working	2	5000	Non of the above	0	0	0	0	1	Female	1	Parent	1	Yes	1	17	No	No	Yes	1	No	0												No	No	Unmarried	2		No	2
18	Christian	South Sudan	Acholi	Primary	2	Working	1	5000	Owns a mobile phone	0	0	0	1	0	Female	1	Parent	1	Yes	1	16	No	Yes	Yes	1	Yes	1	1	Live births	1	0	0	0	SVD	1	0	No		Yes	Yes	Unmarried	2		No	2
16	Christian	South Sudan	Acholi	Primary	2	Not Working	2	0	Non of the above	0	0	0	0	1	Female	1	Parent	1	No	2		Yes	Yes	Yes	1	No	0												Yes	Yes	Unmarried	2		No	2
15	Christian	South Sudan	Acholi	Primary	2	Not Working	2	0	Non of the above	0	0	0	0	1	Male	2	Parent	1	No	2		No	No	No	2	No	0												No	No	Unmarried	2		No	2
16	Christian	South Sudan	Acholi	Primary	2	Not Working	2	0	Non of the above	0	0	0	0	1	Male	2	Parent	1	No	2		No	No	No	2	No	0												No	No	Unmarried	2		No	2
15	Christian	South Sudan	Kuku	Primary	2	Not Working	2	0	Non of the above	0	0	0	0	1	Male	2	Parent	1	Yes	1	14	No	No	No	2	No	0												No	No	Unmarried	2		No	2
15	Christian	South Sudan	Lotuko	Primary	2	Not Working	2	0	Non of the above	0	0	0	0	1	Female	1	Parent	1	No	2		No	No	No	2	No	0												No	No	Unmarried	2		No	2
18	Christian	South Sudan	Acholi	Secondary and Beyond	3	Not Working	2	0	Owns a mobile phone	0	0	0	1	0	Female	1	Parent	1	Yes	1	16	No	Yes	Yes	1	Yes	1	1	Live births	1	0	0	0	SVD	1	0	No		Yes	Yes	Unmarried	2		Yes	1	Implants	0	0	1
19	Christian	South Sudan	Acholi	Primary	2	Not Working	2	0	Non of the above	0	0	0	0	1	Female	1	Parent	1	No	2		No	No	No	2	No	0												No	No	Unmarried	2		No	2
16	Christian	South Sudan	Acholi	Primary	2	Not Working	2	0	Owns a mobile phone	0	0	0	1	0	Female	1	Parent	1	Yes	1	16	No	Yes	Yes	1	Yes	1	1	Live births	1	0	0	0	SVD	1	0	No		Yes	No	Unmarried	2		No	2
19	Christian	South Sudan	Acholi	Primary	2	Not Working	2	0	Non of the above	0	0	0	0	1	Female	1	Parent	1	Yes	1	17	No	No	No	2	Yes	1	1	Live births	1	0	0	0	SVD	1	0	No		Yes	Yes	Married	1	Willingly	No	2
15	Christian	South Sudan	Acholi	Primary	2	Not Working	2	0	Non of the above	0	0	0	0	1	Female	1	Parent	1	Yes	1	13	No	Yes	Yes	1	No	0												No	No	Unmarried	2		No	2
15	Christian	South Sudan	Acholi	Primary	2	Working	1	0	Non of the above	0	0	0	0	1	Female	1	Parent	1	No	2		No	No	No	2	No	0												No	No	Unmarried	2		No	2
18	Christian	South	Acholi	Primary	2	Not Working	2	0	Non of the above	0	0	0	0	1	Female	1	Parent	1	No	2		No	No	No	2	No	0												No	No	Unmarried	2		No	2
15	Christian	South Sudan	Acholi	Primary	2	Working	1	0	Non of the above	0	0	0	0	1	Female	1	Parent	1	No	2		No	No	No	2	No	0												No	No	Unmarried	2		No	2
18	Christian	South Sudan	Acholi	Primary	2	Not Working	2	0	Non of the above	0	0	0	0	1	Female	1	Parent	1	No	2		No	No	No	2	No	0												No	No	Unmarried	2		No	2
18	Christian	South	Acholi	Primary	2	Not Working	2	0	Non of the above	0	0	0	0	1	Female	1	Parent	1	No	2		No	No	No	2	No	0												No	No	Unmarried	2		No	2
15	Christian	South Sudan	Acholi	Primary	2	Not Working	2	0	Non of the above	0	0	0	0	1	Female	1	Parent	1	No	2		No	No	No	2	No	0												No	No	Unmarried	2		No	2
18	Christian	South Sudan	Acholi	Primary	2	Not Working	2	0	Non of the above	0	0	0	0	1	Male	2	Parent	1	Yes	1	17	No	No	No	2	Yes	1	1	Live births	1	0	0	0	SVD	1	0	No		Yes	Yes	Married	1	Willingly	Yes	1	Injectables	0	0	0
18	Christian	South Sudan	Acholi	Primary	2	Not Working	2	1000	Reads newspaper Listens to radio	1	1	0	0	0	Female	1	Relative	2	No	2		No	No	Yes	1	No	0												No	Yes	Unmarried	2		No	2
16	Christian	South Sudan	Kakwa	Primary	2	Not Working	2	0	Non of the above	0	0	0	0	1	Female	1	Parent	1	No	2		No	No	Yes	1	No	0												No	Yes	Unmarried	2		No	2
15	Christian	South Sudan	Kuku	Primary	2	Not Working	2	5000	Reads newspaper Listens to radio Watch Television	1	1	1	0	0	Female	1	Parent	1	No	2		No	No	No	2	No	0												No	No	Unmarried	2		No	2
16	Christian	South Sudan	Kakwa	Secondary and Beyond	3	Working	1	30000	Reads newspaper	1	0	0	0	0	Male	2	Parent	1	No	2		No	Yes	Yes	1	No	0												Yes	Yes	Unmarried	2		No	2
17	Christian	South Sudan	Acholi	Primary	2	Not Working	2	10000	Non of the above	0	0	0	0	1	Male	2	Parent	1	No	2		No	No	Yes	1	No	0												Yes	Yes	Unmarried	2		No	2
18	Christian	South Sudan	Kakwa	Secondary and Beyond	3	Not Working	2	15000	Reads newspaper Owns a mobile phone	1	0	0	1	0	Female	1	Parent	1	No	2		No	No	Yes	1	No	0												Yes	Yes	Unmarried	2		No	2
17	Christian	South Sudan	Lotuko	Secondary and Beyond	3	Not Working	2	30000	Reads newspaper Owns a mobile phone	1	0	0	1	0	Female	1	Relative	2	No	2		No	No	No	2	No	0												No	No	Unmarried	2		No	2
18	Christian	South Sudan	Acholi	Primary	2	Working	1	30000	Reads newspaper	1	0	0	0	0	Female	1	Relative	2	No	2		No	No	Yes	1	No	0												Yes	Yes	Unmarried	2		No	2
15	Christian	South Sudan	Kakwa	Primary	2	Not Working	2	5000	Non of the above	0	0	0	0	1	Female	1	Parent	1	No	2		No	No	No	2	No	0												No	No	Unmarried	2		No	2
15	Christian	South Sudan	Kuku	Primary	2	Not Working	2	70000	Watch Television	0	0	1	0	0	Male	2	Parent	1	No	2		No	Yes	No	2	No	0												Yes	No	Unmarried	2		No	2
18	Christian	South Sudan	Pojulu	Primary	2	Working	1	20000	Non of the above	0	0	0	0	1	Female	1	Relative	2	No	2		No	Yes	Yes	1	No	0												Yes	Yes	Unmarried	2		No	2
19	Christian	South Sudan	Kakwa	No Education	1	Working	1	15000	Listens to radio	0	1	0	0	0	Male	2	Parent	1	Yes	1	10	No	Yes	No	2	Yes	1	1	Live births	1	0	0	0	SVD	1	0	Yes	Neonatal sepsis	Yes	No	Unmarried	2		No	2
19	Christian	South Sudan	Acholi	Primary	2	Not Working	2	0	Listens to radio Watch Television Owns a mobile phone	0	1	1	1	0	Male	2	Husband / Spouse	3	Yes	1	15	No	Yes	Yes	1	Yes	1	2	Live births	1	0	0	0	SVD	1	0	No		Yes	No	Married	1	Willingly	Yes	1	Implants Injectables	0	0	1
19	Christian	South Sudan	Acholi	Primary	2	Not Working	2	0	Owns a mobile phone	0	0	0	1	0	Female	1	Parent	1	Yes	1	18	No	No	No	2	No	0							SVD	1	0	No		Yes	Yes	Married	1	Willingly	No	2
15	Christian	South Sudan	Acholi	Primary	2	Not Working	2	0	Non of the above	0	0	0	0	1	Male	2	Parent	1	No	2		No	No	No	2	No	0												No	No	Unmarried	2		No	2
16	Christian	South Sudan	Acholi	Primary	2	Not Working	2	0	Non of the above	0	0	0	0	1	Male	2	Parent	1	No	2		No	No	No	2	No	0												No	No	Unmarried	2		No	2
18	Christian	South Sudan	Acholi	Primary	2	Not Working	2	0	Non of the above	0	0	0	0	1	Female	1	Parent	1	No	2		No	No	No	2	No	0												No	No	Unmarried	2		No	2
15	Christian	South Sudan	Acholi	Primary	2	Not Working	2	0	Non of the above	0	0	0	0	1	Male	2	Parent	1	No	2		No	No	No	2	No	0												No	No	Unmarried	2		No	2
18	Christian	South Sudan	Acholi	Primary	2	Not Working	2	0	Non of the above	0	0	0	0	1	Female	1	Parent	1	No	2		No	No	No	2	No	0												Yes	Yes	Unmarried	2		No	2
16	Christian	South Sudan	Acholi	Primary	2	Not Working	2	0	Non of the above	0	0	0	0	1	Male	2	Parent	1	No	2		No	No	No	2	No	0												No	No	Unmarried	2		No	2
18	Christian	South Sudan	Acholi	Primary	2	Not Working	2	0	Non of the above	0	0	0	0	1	Female	1	Parent	1	Yes	1	16	No	No	Yes	1	No	0												Yes	Yes	Unmarried	2		No	2
18	Christian	South Sudan	Acholi	Primary	2	Not Working	2	0	Non of the above	0	0	0	0	1	Female	1	Relative	2	No	2		No	No	No	2	No	0												No	No	Unmarried	2		No	2
18	Christian	South Sudan	Acholi	Primary	2	Not Working	2	0	Non of the above	0	0	0	0	1	Female	1	Parent	1	No	2		No	No	No	2	No	0												No	No	Unmarried	2		No	2
18	Christian	South Sudan	Lopit	Primary	2	Not Working	2	0	Non of the above	0	0	0	0	1	Female	1	Parent	1	No	2		No	Yes	No	2	No	0												Yes	No	Unmarried	2		No	2
19	Christian	South Sudan	Acholi	Primary	2	Working	1	10000	Owns a mobile phone	0	0	0	1	0	Female	1	Parent	1	Yes	1	17	No	Yes	No	2	Yes	1	1	Live births	1	0	0	0	CS	0	1	Yes	Neonatal jaundice and sepsis	Yes	No	Married	1	Forced / Arranged	Yes	1	Injectables	0	0	0
15	Christian	South Sudan	Acholi	Primary	2	Not Working	2	0	Non of the above	0	0	0	0	1	Female	1	Relative	2	No	2		No	No	No	2	No	0												No	No	Unmarried	2		No	2
15	Christian	South Sudan	Lopit	Primary	2	Not Working	2	0	Non of the above	0	0	0	0	1	Female	1	Parent	1	No	2		No	No	No	2	No	0												No	No	Unmarried	2		No	2
18	Christian	South Sudan	Acholi	Primary	2	Not Working	2	0	Non of the above	0	0	0	0	1	Female	1	Parent	1	No	2		No	No	No	2	No	0												No	No	Unmarried	2		No	2
18	Christian	South Sudan	Kuku	Primary	2	Not Working	2	0	Non of the above	0	0	0	0	1	Male	2	Parent	1	No	2		No	No	No	2	No	0												No	No	Unmarried	2		No	2
16	Christian	South Sudan	Kuku	Primary	2	Not Working	2	0	Non of the above	0	0	0	0	1	Female	1	Relative	2	No	2		No	No	No	2	No	0												No	No	Unmarried	2		No	2
15	Christian	South Sudan	Acholi	Primary	2	Not Working	2	0	Non of the above	0	0	0	0	1	Male	2	Parent	1	No	2		No	No	No	2	No	0												No	No	Unmarried	2		No	2
16	Christian	South Sudan	Lopit	Primary	2	Not Working	2	0	Non of the above	0	0	0	0	1	Female	1	Parent	1	No	2		No	No	No	2	No	0												No	No	Unmarried	2		No	2
16	Christian	South Sudan	Acholi	Primary	2	Not Working	2	5000	Owns a mobile phone Non of the above	0	0	0	1	1	Male	2	Husband / Spouse	3	Yes	1	13	No	No	No	2	No	0							SVD	1	0	No		No	No	Married	1	Forced / Arranged	No	2
18	Christian	South Sudan	Acholi	Primary	2	Not Working	2	35000	Listens to radio Owns a mobile phone	0	1	0	1	0	Male	2	Parent	1	Yes	1	16	No	Yes	Yes	1	Yes	1	2	Live births	1	0	0	0	SVD	1	0	No		Yes	No	Unmarried	2		Yes	1	Injectables	0	0	0
16	Christian	South Sudan	Acholi	Primary	2	Not Working	2	0	Listens to radio	0	1	0	0	0	Female	1	Parent	1	No	2		No	No	No	2	No	0												No	No	Unmarried	2		No	2
18	Christian	South Sudan	Kuku	Primary	2	Not Working	2	0	Owns a mobile phone Listens to radio	0	1	0	1	0	Male	2	Husband / Spouse	3	Yes	1	16	No	Yes	Yes	1	Yes	1	1											Yes	Yes	Married	1	Forced / Arranged	No	2
19	Christian	South Sudan	Kuku	Primary	2	Not Working	2	0	Owns a mobile phone Listens to radio	0	1	0	1	0	Male	2	Husband / Spouse	3	Yes	1	18	No	Yes	No	2	Yes	1	1	Live births	1	0	0	0	SVD	1	0	No		Yes	Yes	Married	1	Forced / Arranged	No	2
18	Christian	South Sudan	Kuku	Secondary and Beyond	3	Not Working	2	0	Non of the above	0	0	0	0	1	Male	2	Husband / Spouse	3	Yes	1	17	No	Yes	No	2	Yes	1	1	Live births	1	0	0	0	SVD	1	0	No		Yes	Yes	Married	1	Forced / Arranged	Yes	1	Condoms	0	1	0
19	Christian	South Sudan	Kuku	Secondary and Beyond	3	Not Working	2	0	Owns a mobile phone	0	0	0	1	0	Male	2	Husband / Spouse	3	Yes	1	17	No	Yes	Yes	1	Yes	1	2	Live births	1	0	0	0	CS	0	1	No		Yes	Yes	Married	1	Willingly	No	2
18	Christian	South Sudan	Kuku	Primary	2	Not Working	2	0	Non of the above	0	0	0	0	1	Male	2	Husband / Spouse	3	Yes	1	17	No	Yes	Yes	1	Yes	1	2	Live births	1	0	0	0	SVD	1	0	No		Yes	Yes	Married	1	Forced / Arranged	No	2
19	Christian	South Sudan	Kuku	Primary	2	Not Working	2	0	Owns a mobile phone	0	0	0	1	0	Male	2	Husband / Spouse	3	Yes	1	18	No	No	Yes	1	Yes	1	1	Live births	1	0	0	0	CS	0	1	No		Yes	Yes	Married	1	Willingly	No	2
18	Christian	South Sudan	Kuku	Primary	2	Working	1	10000	Owns a mobile phone	0	0	0	1	0	Male	2	Husband / Spouse	3	Yes	1	14	No	Yes	Yes	1	Yes	1	1	Live births	1	0	0	0	SVD	1	0	No		Yes	Yes	Married	1	Forced / Arranged	No	2
19	Christian	South Sudan	Kuku	Secondary and Beyond	3	Not Working	2	0	Owns a mobile phone	0	0	0	1	0	Male	2	Husband / Spouse	3	Yes	1	19	No	Yes	Yes	1	Yes	1	1	Live births	1	0	0	0	SVD	1	0	No		Yes	Yes	Married	1	Willingly	No	2
18	Christian	South Sudan	Kuku	Primary	2	Not Working	2	0	Non of the above	0	0	0	0	1	Female	1	Parent	1	Yes	1	15	No	Yes	Yes	1	No	0												Yes	Yes	Unmarried	2		No	2
18	Christian	South Sudan	Kuku	Primary	2	Not Working	2	0	Non of the above	0	0	0	0	1	Male	2	Husband / Spouse	3	Yes	1	17	No	Yes	Yes	1	Yes	1	1	Live births	1	0	0	0	SVD	1	0	No		Yes	Yes	Married	1	Willingly	No	2
19	Christian	South Sudan	Kuku	Primary	2	Not Working	2	0	Owns a mobile phone	0	0	0	1	0	Male	2	Husband / Spouse	3	Yes	1	18	No	No	No	2	Yes	1	1	Live births	1	0	0	0	CS	0	1	No		Yes	No	Married	1	Forced / Arranged	Yes	1	Injectables	0	0	0
19	Christian	South Sudan	Kuku	Primary	2	Working	1	80000	Owns a mobile phone	0	0	0	1	0	Male	2	Husband / Spouse	3	Yes	1	17	Yes	Yes	Yes	1	Yes	1	1	Live births	1	0	0	0	SVD	1	0	No		Yes	Yes	Married	1	Willingly	No	2
18	Christian	South Sudan	Bari	Primary	2	Not Working	2	0	Non of the above	0	0	0	0	1	Male	2	Husband / Spouse	3	Yes	1	17	Yes	Yes	Yes	1	Yes	1	2	Live births	1	0	0	0	SVD	1	0	No		Yes	Yes	Married	1	Willingly	No	2
18	Christian	South Sudan	Kuku	Primary	2	Not Working	2	0	Non of the above	0	0	0	0	1	Male	2	Husband / Spouse	3	Yes	1	15	No	Yes	Yes	1	No	0												Yes	Yes	Married	1	Forced / Arranged	No	2
18	Christian	South Sudan	Kuku	Primary	2	Not Working	2	0	Non of the above	0	0	0	0	1	Male	2	Husband / Spouse	3	Yes	1	16	No	Yes	Yes	1	No	0												Yes	Yes	Married	1	Forced / Arranged	No	2
18	Christian	South Sudan	Kuku	Primary	2	Not Working	2	0	Non of the above	0	0	0	0	1	Male	2	Husband / Spouse	3	Yes	1	16	No	Yes	Yes	1	Yes	1	2	Live births Abortion	1	1	0	0	SVD	1	0	No		Yes	Yes	Married	1	Willingly	Yes	1	Condoms	0	1	0
19	Christian	South Sudan	Mundari	Secondary and Beyond	3	Not Working	2	0	Non of the above	0	0	0	0	1	Male	2	Parent	1	Yes	1	18	No	Yes	No	2	Yes	1	1											Yes	Yes	Unmarried	2		No	2
19	Christian	South Sudan	Madi	Primary	2	Not Working	2	0	Non of the above	0	0	0	0	1	Male	2	Husband / Spouse	3	Yes	1	18	No	Yes	Yes	1	Yes	1	1	Live births	1	0	0	0	SVD	1	0	No		Yes	Yes	Married	1	Willingly	No	2
19	Christian	South Sudan	Kuku	Secondary and Beyond	3	Not Working	2	0	Owns a mobile phone	0	0	0	1	0	Male	2	Parent	1	Yes	1	18	No	Yes	Yes	1	Yes	1	1	Live births	1	0	0	0	SVD	1	0	No		Yes	Yes	Unmarried	2		No	2
18	Christian	South Sudan	Kuku	Primary	2	Not Working	2	0	Owns a mobile phone	0	0	0	1	0	Female	1	Relative	2	Yes	1	16	No	Yes	Yes	1	Yes	1	1	Live births	1	0	0	0	SVD	1	0	No		Yes	Yes	Unmarried	2		No	2
18	Christian	South Sudan	Kuku	Primary	2	Not Working	2	0	Non of the above	0	0	0	0	1	Male	2	Husband / Spouse	3	Yes	1	17	No	Yes	Yes	1	Yes	1	1	Live births	1	0	0	0	SVD	1	0	No		Yes	Yes	Married	1	Willingly	No	2
18	Christian	South Sudan	Kuku	Primary	2	Not Working	2	0	Non of the above	0	0	0	0	1	Male	2	Husband / Spouse	3	Yes	1	16	No	Yes	Yes	1	Yes	1	1	Live births	1	0	0	0	SVD	1	0	No		Yes	Yes	Married	1	Willingly	No	2
19	Christian	South Sudan	Kuku	Primary	2	Not Working	2	0	Listens to radio	0	1	0	0	0	Male	2	Husband / Spouse	3	Yes	1	16	No	Yes	Yes	1	Yes	1	1	Live births	1	0	0	0	CS	0	1	No		Yes	Yes	Married	1	Willingly	No	2
19	Christian	South Sudan	Kuku	Primary	2	Not Working	2	0	Non of the above	0	0	0	0	1	Female	1	Parent	1	Yes	1	14	No	Yes	Yes	1	Yes	1	3	Abortion Live births	1	1	0	0	SVD	1	0	No		Yes	Yes	Unmarried	2		No	2
18	Christian	South Sudan	Kuku	Primary	2	Not Working	2	0	Non of the above	0	0	0	0	1	Male	2	Husband / Spouse	3	Yes	1	16	No	Yes	Yes	1	Yes	1	2	Live births	1	0	0	0	SVD	1	0	No		Yes	Yes	Married	1	Willingly	Yes	1	Implants	0	0	1
18	Christian	South Sudan	Kuku	Primary	2	Not Working	2	0	Non of the above	0	0	0	0	1	Male	2	Parent	1	Yes	1	17	No	Yes	Yes	1	Yes	1	1	Live births	1	0	0	0	CS	0	1	No		Yes	Yes	Unmarried	2		No	2
19	Christian	South Sudan	Kuku	Primary	2	Not Working	2	0	Owns a mobile phone	0	0	0	1	0	Male	2	Husband / Spouse	3	Yes	1	17	No	Yes	Yes	1	Yes	1	2	Live births	1	0	0	0	SVD	1	0	No		Yes	Yes	Married	1	Forced / Arranged	No	2
19	Christian	South Sudan	Madi	Secondary and Beyond	3	Not Working	2	0	Owns a mobile phone	0	0	0	1	0	Male	2	Husband / Spouse	3	Yes	1	17	No	Yes	No	2	Yes	1	2	Live births	1	0	0	0	SVD	1	0	No		Yes	No	Married	1	Forced / Arranged	No	2
19	Christian	South Sudan	Kuku	Secondary and Beyond	3	Not Working	2	0	Owns a mobile phone Listens to radio	0	1	0	1	0	Female	1	Parent	1	Yes	1	16	No	Yes	Yes	1	Yes	1	1	Live births	1	0	0	0	SVD	1	0	No		Yes	Yes	Unmarried	2		No	2
18	Christian	South Sudan	Kuku	Primary	2	Not Working	2	0	Owns a mobile phone	0	0	0	1	0	Male	2	Husband / Spouse	3	Yes	1	16	No	Yes	No	2	Yes	1	2	Live births	1	0	0	0	SVD CS	1	1	No		Yes	Yes	Married	1	Forced / Arranged	No	2
19	Christian	South Sudan	Kuku	Primary	2	Not Working	2	0	Owns a mobile phone	0	0	0	1	0	Female	1	Parent	1	Yes	1	17	No	Yes	Yes	1	Yes	1	1	Live births	1	0	0	0	SVD	1	0	No		Yes	Yes	Unmarried	2		Yes	1	Condoms	0	1	0
18	Christian	South Sudan	Kuku	Primary	2	Not Working	2	0	Owns a mobile phone	0	0	0	1	0	Male	2	Husband / Spouse	3	Yes	1	16	No	Yes	Yes	1	Yes	1	2	Live births	1	0	0	0	SVD	1	0	No		Yes	Yes	Married	1	Willingly	No	2
18	Christian	South Sudan	Kuku	No Education	1	Not Working	2	0	Owns a mobile phone	0	0	0	1	0	Male	2	Husband / Spouse	3	Yes	1	17	No	Yes	Yes	1	Yes	1	2	Abortion	0	1	0	0				No		Yes	Yes	Married	1	Willingly	No	2
19	Christian	South Sudan	Kuku	Primary	2	Not Working	2	0	Owns a mobile phone	0	0	0	1	0	Male	2	Husband / Spouse	3	Yes	1	15	No	Yes	Yes	1	Yes	1	3	Live births	1	0	0	0	SVD	1	0	No		Yes	Yes	Married	1	Willingly	No	2
18	Christian	South Sudan	Kuku	Primary	2	Not Working	2	0	Owns a mobile phone	0	0	0	1	0	Male	2	Husband / Spouse	3	Yes	1	17	No	Yes	Yes	1	Yes	1	1											Yes	Yes	Married	1	Willingly	No	2
18	Christian	South Sudan	Kuku	Primary	2	Not Working	2	0	Non of the above	0	0	0	0	1	Female	1	Parent	1	Yes	1	15	No	Yes	Yes	1	Yes	1	1	Live births	1	0	0	0	SVD	1	0	No		Yes	Yes	Unmarried	2		No	2
19	Christian	South Sudan	Kuku	Primary	2	Not Working	2	0	Non of the above	0	0	0	0	1	Male	2	Husband / Spouse	3	Yes	1	13	No	Yes	Yes	1	Yes	1	3	Live births	1	0	0	0	SVD	1	0	No		Yes	Yes	Married	1	Willingly	No	2
19	Christian	South Sudan	Kuku	Primary	2	Not Working	2	0	Owns a mobile phone	0	0	0	1	0	Male	2	Husband / Spouse	3	Yes	1	18	No	Yes	Yes	1	Yes	1	1	Live births	1	0	0	0	SVD	1	0	No		Yes	Yes	Married	1	Willingly	No	2
19	Christian	South Sudan	Peri	Primary	2	Not Working	2	0	Owns a mobile phone	0	0	0	1	0	Male	2	Husband / Spouse	3	Yes	1	18	No	Yes	Yes	1	Yes	1	1	Live births	1	0	0	0	SVD	1	0	No		Yes	Yes	Married	1	Willingly	No	2
18	Christian	South Sudan	Kuku	Primary	2	Not Working	2	0	Owns a mobile phone	0	0	0	1	0	Male	2	Husband / Spouse	3	Yes	1	14	No	Yes	Yes	1	Yes	1	1											Yes	Yes	Married	1	Willingly	No	2
15	Christian	South Sudan	Kuku	Primary	2	Not Working	2	0	Non of the above	0	0	0	0	1	Male	2	Parent	1	No	2		No	No	No	2	No	0												Yes	No	Unmarried	2		No	2
17	Christian	South Sudan	Kuku	Primary	2	Working	1	80000	Owns a mobile phone	0	0	0	1	0	Female	1	Parent	1	Yes	1	19	No	Yes	Yes	1	No	0												Yes	Yes	Unmarried	2		No	2
17	Christian	South Sudan	Kuku	Primary	2	Not Working	2	0	Non of the above	0	0	0	0	1	Male	2	Husband / Spouse	3	Yes	1	15	No	Yes	Yes	1	Yes	1	1	Live births	1	0	0	0	SVD	1	0	No		Yes	Yes	Married	1	Forced / Arranged	No	2
17	Christian	South Sudan	Kuku	Primary	2	Working	1	60000	Owns a mobile phone Listens to radio	0	1	0	1	0	Female	1	Relative	2	Yes	1	17	No	Yes	Yes	1	Yes	1	1	Live births	1	0	0	0	CS	0	1	No		Yes	Yes	Unmarried	2		Yes	1	Injectables	0	0	0
19	Christian	South Sudan	Kuku	Secondary and Beyond	3	Not Working	2	0	Owns a mobile phone Listens to radio	0	1	0	1	0	Male	2	Parent	1	No	2		No	Yes	No	2	No	0												Yes	No	Unmarried	2		No	2
18	Christian	South Sudan	Kuku	Secondary and Beyond	3	Not Working	2	0	Owns a mobile phone	0	0	0	1	0	Male	2	Parent	1	No	2		No	Yes	Yes	1	No	0												Yes	Yes	Unmarried	2		No	2
17	Christian	South Sudan	Kuku	Secondary and Beyond	3	Not Working	2	0	Owns a mobile phone Listens to radio	0	1	0	1	0	Male	2	Parent	1	No	2		No	Yes	No	2	No	0												Yes	Yes	Unmarried	2		No	2
17	Christian	South Sudan	Kuku	Primary	2	Not Working	2	0	Owns a mobile phone	0	0	0	1	0	Male	2	Parent	1	Yes	1	15	No	Yes	Yes	1	Yes	1	1	Live births	1	0	0	0	SVD	1	0	No		Yes	Yes	Unmarried	2		Yes	1	Condoms	0	1	0
17	Christian	South Sudan	Madi	Secondary and Beyond	3	Not Working	2	0	Owns a mobile phone	0	0	0	1	0	Male	2	Relative	2	No	2		No	No	No	2	No	0												No	No	Unmarried	2		No	2
16	Christian	South Sudan	Kuku	Primary	2	Not Working	2	0	Non of the above	0	0	0	0	1	Female	1	Parent	1	No	2		No	No	No	2	No	0												No	No	Unmarried	2		No	2
15	Christian	South Sudan	Kuku	Primary	2	Not Working	2	0	Non of the above	0	0	0	0	1	Male	2	Parent	1	No	2		No	No	No	2	No	0												No	No	Unmarried	2		No	2
18	Christian	South Sudan	Lotuko	Primary	2	Not Working	2	0	Non of the above	0	0	0	0	1	Female	1	Parent	1	Yes	1	14	No	No	No	2	No	0												No	No	Unmarried	2		No	2
19	Christian	South Sudan	Ma'adi Lukai	Primary	2	Not Working	2	0	Non of the above	0	0	0	0	1	Female	1	Parent	1	No	2		No	No	No	2	No	0												No	No	Unmarried	2		No	2
18	Christian	South Sudan	Lopit	Primary	2	Not Working	2	0	Non of the above	0	0	0	0	1	Female	1	Parent	1	No	2		No	No	No	2	No	0												No	No	Unmarried	2		No	2
19	Christian	South Sudan	Didinga	Secondary and Beyond	3	Not Working	2	0	Listens to radio Owns a mobile phone	0	1	0	1	0	Female	1	Relative	2	Yes	1	16	No	Yes	No	2	Yes	1	1	Live births	1	0	0	0	SVD	1	0	No		Yes	No	Unmarried	2		No	2
18	Christian	South Sudan	Madi	Secondary and Beyond	3	Not Working	2	0	Owns a mobile phone	0	0	0	1	0	Male	2	Relative	2	No	2		No	Yes	Yes	1	No	0												Yes	Yes	Unmarried	2		No	2
18	Christian	South Sudan	Acholi	Secondary and Beyond	3	Not Working	2	5000	Listens to radio Owns a mobile phone	0	1	0	1	0	Male	2	Husband / Spouse	3	Yes	1	16	Yes	Yes	Yes	1	Yes	1	1	Abortion	0	1	0	0						Yes	Yes	Married	1	Willingly	Yes	1	Injectables	0	0	0
15	Christian	South Sudan	Kuku	Secondary and Beyond	3	Not Working	2	14000	Reads newspaper	1	0	0	0	0	Male	2	Relative	2	Yes	1	13	No	Yes	Yes	1	No	0												Yes	Yes	Unmarried	2		No	2
17	Christian	South Sudan	Kakwa	Primary	2	Working	1	30000	Reads newspaper Listens to radio	1	1	0	0	0	Male	2	Parent	1	No	2		No	Yes	No	2	No	0												Yes	No	Unmarried	2		No	2
19	Christian	South Sudan	Kuku	Primary	2	Not Working	2	20000	Non of the above	0	0	0	0	1	Female	1	Husband / Spouse	3	No	2		No	Yes	Yes	1	No	0												Yes	Yes	Unmarried	2		No	2
16	Christian	South Sudan	Kuku	Primary	2	Not Working	2	20000	Listens to radio	0	1	0	0	0	Male	2	Parent	1	No	2		No	No	No	2	No	0												No	No	Unmarried	2		No	2
16	Christian	South Sudan	Bari	Primary	2	Working	1	3000	Non of the above	0	0	0	0	1	Male	2	Parent	1	No	2		No	No	No	2	No	0												No	No	Unmarried	2		No	2
17	Christian	South Sudan	Acholi	Primary	2	Working	1	23000	Reads newspaper	1	0	0	0	0	Female	1	Parent	1	No	2		No	No	No	2	No	0												No	No	Unmarried	2		No	2
18	Christian	South Sudan	Bari	Primary	2	Not Working	2	0	Non of the above	0	0	0	0	1	Male	2	Parent	1	Yes	1	15	No	Yes	Yes	1	Yes	1	1	Abortion	0	1	0	0						Yes	No	Married	1	Forced / Arranged	Yes	1	Injectables	0	0	0
15	Christian	South Sudan	Bari	Primary	2	Working	1	3000	Reads newspaper Listens to radio Watch Television	1	1	1	0	0	Male	2	Parent	1	Yes	1	15	No	Yes	Yes	1	No	0												Yes	Yes	Unmarried	2		No	2
16	Christian	South Sudan	Lango	Primary	2	Not Working	2	15000	Reads newspaper Listens to radio	1	1	0	0	0	Female	1	Parent	1	No	2		No	Yes	Yes	1	No	0												Yes	Yes	Unmarried	2		No	2
18	Christian	South Sudan	Kakwa	Primary	2	Not Working	2	14000	Watch Television	0	0	1	0	0	Female	1	Parent	1	Yes	1	17	No	Yes	Yes	1	No	0												Yes	Yes	Unmarried	2		No	2
19	Christian	South Sudan	Acholi	Primary	2	Not Working	2	0	Non of the above	0	0	0	0	1	Female	1	Parent	1	Yes	1	16	No	No	No	2	Yes	1	2	Live births	1	0	0	0	SVD	1	0	No		Yes	No	Unmarried	2		Yes	1	Implants	0	0	1
16	Christian	South Sudan	Acholi	Primary	2	Not Working	2	0	Non of the above	0	0	0	0	1	Female	1	Parent	1	No	2		No	No	No	2	No	0												No	No	Unmarried	2		No	2
15	Christian	South Sudan	Acholi	Primary	2	Not Working	2	0	Non of the above	0	0	0	0	1	Female	1	Parent	1	No	2		No	No	No	2	No	0												No	No	Unmarried	2		No	2
19	Christian	South Sudan	Ma'adi	Secondary and Beyond	3	Not Working	2	0	Listens to radio Owns a mobile phone	0	1	0	1	0	Female	1	Parent	1	Yes	1	16	No	No	No	2	Yes	1	1											Yes	No	Unmarried	2		No	2
19	Christian	South Sudan	Lopit	Primary	2	Not Working	2	0	Owns a mobile phone	0	0	0	1	0	Male	2	Husband / Spouse	3	Yes	1	16	No	Yes	No	2	Yes	1	1	Live births	1	0	0	0	SVD	1	0	No		Yes	No	Married	1	Willingly	Yes	1	Condoms Implants Injectables	0	1	1
17	Christian	South Sudan	Lulubo	Primary	2	Not Working	2	0	Non of the above	0	0	0	0	1	Female	1	Parent	1	No	2		No	No	No	2	No	0												No	No	Unmarried	2		No	2
18	Christian	South Sudan	Kuku	Primary	2	Not Working	2	0	Owns a mobile phone	0	0	0	1	0	Female	1	Parent	1	No	2		No	Yes	No	2	No	0												No	No	Unmarried	2		No	2
16	Christian	South Sudan	Kuku	Primary	2	Not Working	2	0	Non of the above	0	0	0	0	1	Male	2	Parent	1	No	2		No	Yes	No	2	No	0												Yes	No	Unmarried	2		No	2
18	Christian	South Sudan	Barri	Primary	2	Not Working	2	0	Owns a mobile phone	0	0	0	1	0	Male	2	Husband / Spouse	3	Yes	1	15	No	Yes	Yes	1	Yes	1	2	Live births	1	0	0	0	SVD	1	0	No		Yes	Yes	Married	1	Willingly	No	2
18	Christian	South Sudan	Kakwa	Secondary and Beyond	3	Not Working	2	0	Listens to radio	0	1	0	0	0	Female	1	Parent	1	No	2		No	Yes	Yes	1	No	0												Yes	No	Unmarried	2		No	2
18	Christian	South Sudan	Barri	Primary	2	Not Working	2	0	Non of the above	0	0	0	0	1	Female	1	Parent	1	No	2		No	Yes	Yes	1	No	0												Yes	Yes	Unmarried	2		No	2
15	Christian	South Sudan	Lulubo	Primary	2	Not Working	2	0	Non of the above	0	0	0	0	1	Female	1	Parent	1	No	2		No	No	No	2	No	0												No	No	Unmarried	2		No	2
17	Christian	South Sudan	Barri	Primary	2	Not Working	2	0	Listens to radio Owns a mobile phone	0	1	0	1	0	Female	1	Parent	1	Yes	1	16	Yes	Yes	Yes	1	Yes	1	1	Live births	1	0	0	0	SVD	1	0	No		Yes	Yes	Married	1	Forced / Arranged	No	2
18	Christian	South Sudan	Barri	Primary	2	Not Working	2	0	Non of the above	0	0	0	0	1	Male	2	Parent	1	Yes	1	15	No	Yes	Yes	1	No	0												Yes	Yes	Unmarried	2		No	2
18	Christian	South Sudan	Barri	Primary	2	Not Working	2	0	Non of the above	0	0	0	0	1	Male	2	Relative	2	Yes	1	17	No	Yes	No	2	No	0												Yes	No	Unmarried	2		No	2
18	Christian	South	Kuku	Primary	2	Not Working	2	0	Owns a mobile phone	0	0	0	1	0	Male	2	Parent	1	Yes	1	15	No	Yes	No	2	Yes	1	1	Live births	1	0	0	0	SVD	1	0	No		Yes	No	Married	1	Willingly	No	2
15	Christian	South Sudan	Kakwa	Primary	2	Not Working	2	0	Non of the above	0	0	0	0	1	Male	2	Parent	1	No	2		No	No	No	2	No	0												No	No	Unmarried	2		No	2
17	Christian	South Sudan	Kuku	Primary	2	Not Working	2	0	Non of the above	0	0	0	0	1	Female	1	Parent	1	Yes	1	14	No	Yes	No	2	No	0												Yes	Yes	Unmarried	2		No	2
18	Christian	South Sudan	Nueli	Secondary and Beyond	3	Not Working	2	0	Non of the above	0	0	0	0	1	Male	2	Relative	2	Yes	1	17	No	Yes	Yes	1	No	0												Yes	Yes	Unmarried	2		No	2
16	Christian	South Sudan	Acholi	Primary	2	Not Working	2	5000	Reads newspaper	1	0	0	0	0	Female	1	Parent	1	No	2		No	Yes	Yes	1	No	0												Yes	Yes	Unmarried	2		No	2
18	Christian	South Sudan	Kakwa	Primary	2	Not Working	2	9000	Reads newspaper Owns a mobile phone	1	0	0	1	0	Female	1	Parent	1	Yes	1	16	No	Yes	Yes	1	Yes	1	1	Live births	1	0	0	0	SVD	1	0	Yes	Neonatal sepsis	Yes	Yes	Unmarried	2		No	2
18	Christian	South Sudan	Acholi	Primary	2	Not Working	2	5000	Non of the above	0	0	0	0	1	Male	2	Husband / Spouse	3	Yes	1	17	No	Yes	No	2	Yes	1	1	Live births	1	0	0	0	SVD	1	0	Yes	Capital cacidenum	Yes	No	Married	1	Willingly	No	2
17	Christian	South Sudan	Lopit	Secondary and Beyond	3	Working	1	19000	Listens to radio	0	1	0	0	0	Female	1	Parent	1	No	2		No	Yes	No	2	No	0												Yes	No	Unmarried	2		No	2
16	Christian	Sudan	Acholi	Primary	2	Not Working	2	0	Non of the above	0	0	0	0	1	Female	1	Parent	1	No	2		No	No	No	2	No	0												No	No	Unmarried	2		No	2
15	Christian	Sudan	Acholi	Primary	2	Not Working	2	0	Non of the above	0	0	0	0	1	Male	2	Parent	1	No	2		No	No	No	2	No	0												No	No	Unmarried	2		No	2
18	Christian	Sudan	Acholi	Primary	2	Working	1	40000	Listens to radio Owns a mobile phone	0	1	0	1	0	Female	1	Husband / Spouse	3	Yes	1	16	No	Yes	No	2	Yes	1	1	Live births	1	0	0	0	SVD	1	0	No		Yes	No	Married	1	Willingly	Yes	1	Injectables	0	0	0
19	Christian	Sudan	Acholi	Secondary and Beyond	3	Not Working	2	0	Owns a mobile phone	0	0	0	1	0	Female	1	Relative	2	Yes	1	17	No	Yes	No	2	No	0												Yes	No	Unmarried	2		Yes	1	Pills	1	0	0
19	Christian	Sudan	Acholi	Secondary and Beyond	3	Working	1	50000	Listens to radio Owns a mobile phone	0	1	0	1	0	Female	1	Husband / Spouse	3	Yes	1	16	No	Yes	No	2	Yes	1	1	Live births	1	0	0	0	SVD	1	0	No		Yes	No	Married	1	Willingly	Yes	1	Pills Injectables	1	0	0
18	Christian	Sudan	Acholi	Primary	2	Working	1	40000	Watch Television	0	0	1	0	0	Female	1	Husband / Spouse	3	Yes	1	18	No	No	No	2	Yes	1	1	Live births	1	0	0	0	SVD	1	0	No		No	No	Married	1	Willingly	No	2
15	Christian	Uganda	Sudan	Primary	2	Not Working	2	0	Owns a mobile phone	0	0	0	1	0	Female	1	Parent	1	No	2		No	No	No	2	No	0												No	No	Unmarried	2		No	2
16	Christian	Sudan	Acholi	Primary	2	Not Working	2	0	Non of the above	0	0	0	0	1	Female	1	Parent	1	No	2		No	No	No	2	No	0												No	No	Unmarried	2		No	2
16	Christian	Sudan	Acholi	Primary	2	Not Working	2	0	Non of the above	0	0	0	0	1	Male	2	Parent	1	Yes	1	15	No	No	No	2	No	0												No	No	Unmarried	2		No	2
15	Christian	Sudan	Acholi	Primary	2	Not Working	2	0	Non of the above	0	0	0	0	1	Female	1	Parent	1	No	2		No	No	No	2	No	0												No	No	Unmarried	2		No	2
19	Christian	Sudan	Acholi	Primary	2	Working	1	40000	Non of the above	0	0	0	0	1	Male	2	Husband / Spouse	3	Yes	1	15	No	Yes	No	2	Yes	1	1	Live births	1	0	0	0	SVD	1	0	No		No	No	Married	1	Willingly	No	2
15	Christian	Sudan	Acholi	Primary	2	Not Working	2	30000	Non of the above	0	0	0	0	1	Female	1	Parent	1	No	2		No	No	No	2	No	0												No	No	Unmarried	2		No	2
19	Christian	Sudan	Acholi	Primary	2	Not Working	2	0	Non of the above	0	0	0	0	1	Female	1	Husband / Spouse	3	Yes	1	18	No	Yes	No	2	Yes	1	1	Live births	1	0	0	0	SVD	1	0	No		No	No	Married	1	Willingly	No	2
15	Christian	Sudan	Acholi	Primary	2	Not Working	2	0	Listens to radio	0	1	0	0	0	Female	1	Parent	1	No	2		No	No	No	2	No	0												No	No	Unmarried	2		No	2
18	Christian	Sudan	Acholi	Primary	2	Not Working	2	0	Owns a mobile phone	0	0	0	1	0	Female	1	Relative	2	Yes	1	17	No	Yes	No	2	Yes	1	1	Live births	1	0	0	0	SVD	1	0	No		No	No	Unmarried	2		No	2
19	Christian	Sudan	Acholi	Primary	2	Working	1	150000	Listens to radio Owns a mobile phone	0	1	0	1	0	Male	2	Husband / Spouse	3	Yes	1	17	No	Yes	No	2	Yes	1	1	Live births	1	0	0	0	SVD	1	0	No		No	No	Married	1	Willingly	Yes	1	Injectables	0	0	0
19	Christian	Sudan	Acholi	Primary	2	Not Working	2	0	Listens to radio Owns a mobile phone	0	1	0	1	0	Female	1	Husband / Spouse	3	Yes	1	16	Yes	Yes	No	2	Yes	1	2	Live births	1	0	0	0	SVD	1	0	No		No	No	Married	1	Willingly	No	2
18	Christian	Sudan	Acholi	Secondary and Beyond	3	Not Working	2	15000	Owns a mobile phone	0	0	0	1	0	Female	1	Parent	1	Yes	1	16	No	Yes	No	2	No	0							SVD	1	0	No		Yes	No	Unmarried	2		Yes	1	Pills Injectables	1	0	0
17	Christian	Sudan	Acholi	Primary	2	Not Working	2	0	Owns a mobile phone	0	0	0	1	0	Female	1	Parent	1	Yes	1	16	No	Yes	Yes	1	Yes	1	1	Live births	1	0	0	0	SVD	1	0	No		Yes	No	Married	1	Willingly	No	2
16	Christian	Sudan	Acholi	Primary	2	Not Working	2	0	Non of the above	0	0	0	0	1	Female	1	Relative	2	Yes	1	15	No	No	No	2	No	0												No	No	Unmarried	2		No	2
15	Christian	Sudan	Acholi	Primary	2	Not Working	2	0	Listens to radio	0	1	0	0	0	Female	1	Parent	1	No	2		No	No	No	2	No	0												No	No	Unmarried	2		No	2
15	Christian	Sudan	Acholi	Primary	2	Not Working	2	0	Non of the above	0	0	0	0	1	Female	1	Parent	1	No	2		No	No	No	2	No	0												No	No	Unmarried	2		No	2
15	Christian	Sudan	Acholi	Primary	2	Not Working	2	0	Listens to radio	0	1	0	0	0	Male	2	Parent	1	No	2		No	No	No	2	No	0												No	No	Unmarried	2		No	2
16	Christian	Sudan	Acholi	Primary	2	Not Working	2	0	Non of the above	0	0	0	0	1	Female	1	Relative	2	Yes	1	15	No	No	No	2	No	0												No	No	Unmarried	2		No	2
15	Christian	Sudan	Acholi	Primary	2	Not Working	2	0	Listens to radio	0	1	0	0	0	Female	1	Parent	1	No	2		No	No	No	2	No	0												No	No	Unmarried	2		No	2
18	Christian	Sudan	Acholi	Primary	2	Not Working	2	0	Non of the above	0	0	0	0	1	Male	2	Husband / Spouse	3	Yes	1	16	No	Yes	No	2	Yes	1	1	Live births	1	0	0	0	CS	0	1	No		No	No	Married	1	Forced / Arranged	Yes	1	Injectables	0	0	0
18	Christian	Sudan	Acholi	Primary	2	Not Working	2	0	Non of the above	0	0	0	0	1	Female	1	Relative	2	Yes	1	17	No	Yes	Yes	1	No	0												Yes	Yes	Unmarried	2		No	2
15	Christian	Sudan	Acholi	Primary	2	Not Working	2	0	Non of the above	0	0	0	0	1	Male	2	Parent	1	No	2		No	No	No	2	No	0												No	No	Unmarried	2		No	2
15	Christian	Sudan	Acholi	Primary	2	Not Working	2	0	Listens to radio	0	1	0	0	0	Male	2	Parent	1	No	2		No	No	No	2	No	0												No	No	Unmarried	2		No	2
16	Christian	Sudan	Acholi	Primary	2	Not Working	2	0	Listens to radio	0	1	0	0	0	Female	1	Parent	1	No	2		No	No	No	2	No	0												No	No	Unmarried	2		No	2
15	Christian	Sudan	Acholi	Primary	2	Not Working	2	0	Listens to radio Non of the above	0	1	0	0	1	Female	1	Relative	2	No	2		No	No	No	2	No	0												No	No	Unmarried	2		No	2
15	Christian	Sudan	Acholi	Primary	2	Not Working	2	0	Listens to radio Non of the above	0	1	0	0	1	Female	1	Parent	1	Yes	1	15	No	No	No	2	No	0												No	No	Unmarried	2		No	2
15	Christian	Sudan	Acholi	Primary	2	Not Working	2	0	Listens to radio Owns a mobile phone	0	1	0	1	0	Female	1	Parent	1	No	2		No	No	No	2	No	0												No	No	Unmarried	2		No	2
15	Christian	Sudan	Acholi	Primary	2	Not Working	2	0	Listens to radio	0	1	0	0	0	Female	1	Parent	1	No	2		No	No	No	2	No	0												No	No	Unmarried	2		No	2
15	Christian	Sudan	Acholi	Primary	2	Not Working	2	0	Listens to radio	0	1	0	0	0	Male	2	Parent	1	No	2		No	No	No	2	No	0												No	No	Unmarried	2		No	2
16	Christian	Sudan	Acholi	Primary	2	Not Working	2	0	Listens to radio	0	1	0	0	0	Female	1	Parent	1	No	2		No	No	No	2	No	0												No	No	Unmarried	2		No	2
15	Christian	Sudan	Acholi	Primary	2	Not Working	2	0	Non of the above	0	0	0	0	1	Female	1	Relative	2	No	2		No	No	No	2	No	0												No	No	Unmarried	2		No	2
15	Christian	Sudan	Acholi	Primary	2	Not Working	2	0	Non of the above	0	0	0	0	1	Male	2	Parent	1	No	2		No	No	No	2	No	0												No	No	Unmarried	2		No	2
15	Christian	Sudan	Acholo	Primary	2	Not Working	2	0	Non of the above	0	0	0	0	1	Male	2	Parent	1	No	2		No	No	No	2	No	0												No	No	Unmarried	2		No	2
18	Christian	Sudan	Acholi	Primary	2	Working	1	15000	Non of the above	0	0	0	0	1	Female	1	Parent	1	Yes	1	17	No	Yes	No	2	Yes	1	1	Live births	1	0	0	0	SVD	1	0	No		Yes	No	Unmarried	2		No	2
17	Christian	Sudan	Acholi	Primary	2	Not Working	2	0	Non of the above	0	0	0	0	1	Female	1	Parent	1	No	2		No	No	No	2	No	0												No	No	Unmarried	2		No	2
18	Christian	Sudan	Acholi	Secondary and Beyond	3	Not Working	2	60000	Listens to radio Owns a mobile phone	0	1	0	1	0	Female	1	Parent	1	Yes	1	16	No	Yes	No	2	Yes	1	1	Live births	1	0	0	0	SVD	1	0	No		No	No	Unmarried	2		No	2
19	Christian	Sudan	Acholi	Primary	2	Working	1	50000	Listens to radio Owns a mobile phone	0	1	0	1	0	Female	1	Parent	1	Yes	1	16	No	Yes	Yes	1	Yes	1	1	Live births	1	0	0	0	CS	0	1	No		Yes	Yes	Unmarried	2		Yes	1	Pills Injectables	1	0	0
15	Christian	Sudan	Sudan	Primary	2	Not Working	2	0	Non of the above	0	0	0	0	1	Female	1	Parent	1	No	2		No	No	No	2	No	0												No	No	Unmarried	2		No	2
15	Christian	Sudan	Acholi	Primary	2	Not Working	2	0	Non of the above	0	0	0	0	1	Female	1	Parent	1	Yes	1	15	No	No	No	2	No	0												No	No	Unmarried	2		No	2
18	Christian	Sudan	Acholi	Primary	2	Working	1	50000	Owns a mobile phone	0	0	0	1	0	Male	2	Husband / Spouse	3	Yes	1	17	No	Yes	Yes	1	Yes	1	1	Live births	1	0	0	0	CS	0	1	No		Yes	No	Married	1	Willingly	No	2
18	Christian	Sudan	Acholi	Primary	2	Not Working	2	0	Owns a mobile phone	0	0	0	1	0	Female	1	Parent	1	Yes	1	17	No	No	No	2	Yes	1	1	Live births	1	0	0	0	SVD	1	0	No		Yes	No	Unmarried	2		No	2
15	Christian	Sudan	Lopit	Primary	2	Not Working	2	0	Non of the above	0	0	0	0	1	Female	1	Parent	1	No	2		No	No	No	2	No	0												No	No	Unmarried	2		No	2
16	Christian	Sudan	Lothugho	Primary	2	Not Working	2	50000	Owns a mobile phone	0	0	0	1	0	Female	1	Parent	1	No	2		No	No	No	2	No	0												No	No	Unmarried	2		No	2
15	Christian	Sudan	Acholi	Primary	2	Not Working	2	0	Non of the above	0	0	0	0	1	Female	1	Parent	1	No	2		No	No	No	2	No	0												No	No	Unmarried	2		No	2
15	Christian	Kuku	Sudan	Primary	2	Not Working	2	0	Non of the above	0	0	0	0	1	Female	1	Parent	1	No	2		No	No	No	2	No	0												No	No	Unmarried	2		No	2
16	Christian	Sudan	Lopit	Primary	2	Not Working	2	0	Non of the above	0	0	0	0	1	Female	1	Parent	1	Yes	1	15	No	No	No	2	No	0												No	No	Unmarried	2		No	2
15	Christian	Sudan	Kuku	Primary	2	Not Working	2	0	Listens to radio	0	1	0	0	0	Female	1	Parent	1	No	2		No	No	No	2	No	0												No	No	Unmarried	2		No	2
15	Christian	Sudan	Lulubo	Primary	2	Not Working	2	0	Listens to radio	0	1	0	0	0	Female	1	Parent	1	No	2		No	No	No	2	No	0												No	No	Unmarried	2		No	2
16	Christian	Sudan	Acholi	Primary	2	Not Working	2	0	Listens to radio	0	1	0	0	0	Female	1	Parent	1	No	2		No	No	No	2	No	0												No	No	Unmarried	2		No	2
15	Christian	Sudan	Kuku	Primary	2	Not Working	2	0	Non of the above	0	0	0	0	1	Female	1	Parent	1	No	2		No	No	No	2	No	0												No	No	Unmarried	2		No	2
17	Christian	Sudan	Acholi	Primary	2	Not Working	2	0	Non of the above	0	0	0	0	1	Male	2	Parent	1	Yes	1	15	No	No	No	2	No	0												No	No	Unmarried	2		No	2
15	Christian	Sudan	Acholi	Primary	2	Not Working	2	0	Non of the above	0	0	0	0	1	Male	2	Parent	1	No	2		No	No	No	2	No	0												No	No	Unmarried	2		No	2
16	Christian	Sudan	Acholi	Primary	2	Not Working	2	0	Non of the above	0	0	0	0	1	Female	1	Parent	1	Yes	1	15	No	No	No	2	No	0												No	No	Unmarried	2		Yes	1	Condoms	0	1	0
15	Christian	Sudan	Acholi	Primary	2	Not Working	2	0	Non of the above	0	0	0	0	1	Female	1	Parent	1	No	2		No	No	No	2	No	0												No	No	Unmarried	2		No	2
16	Christian	Sudan	Qcholi	Primary	2	Not Working	2	0	Listens to radio	0	1	0	0	0	Female	1	Relative	2	No	2		No	No	No	2	No	0												No	No	Unmarried	2		No	2
15	Christian	Sudan	Acholi	Primary	2	Not Working	2	0	Listens to radio Non of the above	0	1	0	0	1	Female	1	Parent	1	No	2		No	No	No	2	No	0												No	No	Unmarried	2		No	2
15	Christian	Sudan	Lolubo	Primary	2	Not Working	2	0	Listens to radio Non of the above	0	1	0	0	1	Female	1	Parent	1	No	2		No	No	No	2	No	0												No	No	Unmarried	2		No	2
15	Christian	Sudan	Acholi	Primary	2	Not Working	2	0	Listens to radio	0	1	0	0	0	Male	2	Parent	1	No	2		No	No	No	2	No	0												No	No	Unmarried	2		No	2
18	Christian	Sudan	Acholi	Secondary and Beyond	3	Working	1	50000	Listens to radio Owns a mobile phone	0	1	0	1	0	Male	2	Husband / Spouse	3	Yes	1	16	No	No	No	2	Yes	1	2	Live births	1	0	0	0	CS	0	1	No		Yes	No	Married	1	Willingly	Yes	1	Condoms Injectables	0	1	0
19	Christian	Sudan	Acholi	Secondary and Beyond	3	Not Working	2	0	Listens to radio Owns a mobile phone	0	1	0	1	0	Female	1	Parent	1	No	2		No	Yes	Yes	1	No	0												Yes	No	Unmarried	2		No	2
16	Christian	Sudan	Lopit	Primary	2	Not Working	2	0	Listens to radio	0	1	0	0	0	Female	1	Parent	1	No	2		No	No	No	2	No	0												No	No	Unmarried	2		No	2
15	Christian	Sudan	Acholo	Primary	2	Not Working	2	0	Listens to radio Non of the above	0	1	0	0	1	Female	1	Parent	1	No	2		No	No	No	2	No	0												No	No	Unmarried	2		No	2
19	Christian	Sudan	Lopit	Secondary and Beyond	3	Not Working	2	0	Listens to radio Owns a mobile phone	0	1	0	1	0	Female	1	Parent	1	Yes	1	18	No	No	No	2	No	0												Yes	Yes	Unmarried	2		Yes	1	Pills Condoms	1	1	0
15	Christian	Sudan	Acholi	Primary	2	Not Working	2	0	Non of the above	0	0	0	0	1	Female	1	Parent	1	No	2		No	No	No	2	No	0												No	No	Unmarried	2		No	2
16	Christian	Sudan	Kuku	Primary	2	Not Working	2	0	Non of the above	0	0	0	0	1	Female	1	Parent	1	No	2		No	No	No	2	No	0												No	No	Unmarried	2		No	2
17	Christian	Sudan	Acholi	No Education	1	Not Working	2	0	Owns a mobile phone	0	0	0	1	0	Male	2	Husband / Spouse	3	Yes	1	16	Yes	No	No	2	Yes	1	1											No	No	Married	1	Forced / Arranged	No	2
15	Christian	Sudan	Acholi	Primary	2	Not Working	2	0	Non of the above	0	0	0	0	1	Female	1	Parent	1	No	2		No	No	No	2	No	0												No	No	Unmarried	2		No	2
15	Christian	Sudan	Acholi	Secondary and Beyond	3	Not Working	2	0	Non of the above	0	0	0	0	1	Female	1	Parent	1	No	2		No	No	No	2	No	0												No	No	Unmarried	2		No	2
17	Christian	Sudan	Acholi	Primary	2	Not Working	2	0	Listens to radio Owns a mobile phone	0	1	0	1	0	Female	1	Parent	1	Yes	1	16	No	No	No	2	Yes	1	1	Live births	1	0	0	0	CS	0	1	No		No	No	Unmarried	2		Yes	1	Pills	1	0	0
17	Christian	Sudan	Lopit	Primary	2	Working	1	50000	Owns a mobile phone	0	0	0	1	0	Male	2	Husband / Spouse	3	Yes	1	16	No	Yes	Yes	1	Yes	1	1	Live births	1	0	0	0	SVD	1	0	No		Yes	Yes	Married	1	Willingly	No	2
18	Christian	Sudan	Acholi	Primary	2	Not Working	2	0	Listens to radio Owns a mobile phone	0	1	0	1	0	Male	2	Husband / Spouse	3	Yes	1	17	No	Yes	No	2	Yes	1	1	Live births	1	0	0	0	SVD	1	0	No		No	No	Married	1	Willingly	No	2
19	Christian	Sudan	Acholi	Primary	2	Working	1	50000	Owns a mobile phone	0	0	0	1	0	Male	2	Husband / Spouse	3	Yes	1	16	No	Yes	No	2	Yes	1	2	Live births	1	0	0	0	SVD	1	0	No		No	No	Married	1	Willingly	Yes	1	Pills Condoms	1	1	0
16	Christian	Sudan	Acholi	Primary	2	Not Working	2	0	Non of the above	0	0	0	0	1	Female	1	Parent	1	Yes	1	15	No	No	No	2	Yes	1	1	Abortion	0	1	0	0						No	No	Unmarried	2		Yes	1	Condoms Injectables	0	1	0
15	Christian	Sudan	Kuku	Primary	2	Not Working	2	0	Listens to radio	0	1	0	0	0	Female	1	Parent	1	No	2		No	No	No	2	No	0												No	No	Unmarried	2		No	2
15	Christian	Sudan	Kuku	Primary	2	Not Working	2	0	Non of the above	0	0	0	0	1	Male	2	Parent	1	No	2		No	No	No	2	No	0												No	No	Unmarried	2		No	2
16	Christian	Sudan	Lothugho	Primary	2	Not Working	2	0	Non of the above	0	0	0	0	1	Female	1	Parent	1	No	2		No	No	No	2	No	0												No	No	Unmarried	2		No	2
16	Christian	Sudan	Acholi	Primary	2	Not Working	2	0	Listens to radio	0	1	0	0	0	Male	2	Parent	1	No	2		No	No	No	2	No	0												No	No	Unmarried	2		No	2
17	Christian	Sudan	Acholi	Secondary and Beyond	3	Not Working	2	0	Non of the above	0	0	0	0	1	Female	1	Parent	1	No	2		No	No	No	2	No	0												No	No	Unmarried	2		No	2
17	Christian	Sudan	Acholi	Secondary and Beyond	3	Not Working	2	0	Non of the above	0	0	0	0	1	Male	2	Parent	1	No	2		No	No	No	2	No	0												No	No	Unmarried	2		No	2
16	Christian	Sudan	Acholi	Primary	2	Not Working	2	0	Listens to radio Non of the above	0	1	0	0	1	Female	1	Parent	1	No	2		No	No	No	2	No	0												No	No	Unmarried	2		No	2
15	Christian	Sudan	Lotugho	Primary	2	Not Working	2	0	Listens to radio	0	1	0	0	0	Male	2	Parent	1	No	2		No	No	No	2	No	0												No	No	Unmarried	2		No	2
16	Christian	Sudan	Acholi	Primary	2	Not Working	2	0	Non of the above	0	0	0	0	1	Female	1	Parent	1	No	2		No	No	No	2	No	0												No	No	Unmarried	2		No	2
19	Christian	Sudan	Acholi	Primary	2	Working	1	50000	Listens to radio Owns a mobile phone	0	1	0	1	0	Female	1	Husband / Spouse	3	Yes	1	16	No	Yes	No	2	Yes	1	2	Live births	1	0	0	0	SVD	1	0	No		No	No	Married	1	Willingly	Yes	1	Pills Condoms Injectables	1	1	0
15	Christian	Sudan	Acholi	Primary	2	Not Working	2	0	Listens to radio	0	1	0	0	0	Female	1	Parent	1	No	2		No	No	No	2	No	0												No	No	Unmarried	2		No	2
15	Christian	Sudan	Kuku	Primary	2	Not Working	2	0	Listens to radio	0	1	0	0	0	Male	2	Parent	1	No	2		No	No	No	2	No	0												No	No	Unmarried	2		No	2
18	Christian	Sudan	Acholi	Secondary and Beyond	3	Not Working	2	0	Owns a mobile phone	0	0	0	1	0	Female	1	Parent	1	No	2		No	No	No	2	No	0												No	No	Unmarried	2		No	2
16	Christian	Sudan	Acholi	Primary	2	Not Working	2	0	Non of the above	0	0	0	0	1	Male	2	Relative	2	No	2		No	No	No	2	No	0												No	No	Unmarried	2		No	2
16	Christian	Sudan	Kuku	Primary	2	Not Working	2	0	Listens to radio	0	1	0	0	0	Male	2	Parent	1	No	2		No	No	No	2	No	0												No	No	Unmarried	2		No	2
17	Christian	Sudan	Acholi	Primary	2	Not Working	2	0	Non of the above	0	0	0	0	1	Female	1	Parent	1	No	2		No	No	No	2	No	0												No	No	Unmarried	2		No	2
17	Christian	Sudan	Acholi	Primary	2	Not Working	2	0	Listens to radio	0	1	0	0	0	Female	1	Parent	1	No	2		No	No	No	2	No	0												No	No	Unmarried	2		No	2
[truncated: 43 more columns]
